# Supplementary material for: Fusarium spp. and Aspergillus flavus infection induces pathogen-specific and pathogen-independent host immune response in patients with fungal keratitis
Source: Front Cell Infect Microbiol. 2025 May 30;15:1560628. doi: 10.3389/fcimb.2025.1560628 (PMC12162692; doi:10.3389/fcimb.2025.1560628)
Supplement: Supplementary file 5 [file Table2.xlsx]

## Sheet: Sheet1
Primers	Sequence		References
S100A7			Lu Z, Zheng S, Liu C, Wang X, Zhang G, Wang F, Wang S, Huang J, Mao S, Lei Y, Wang Z, Sun N, He J. S100A7 as a potential diagnostic and prognostic biomarker of esophageal squamous cell carcinoma promotes M2 macrophage infiltration and angiogenesis. Clin Transl Med. 2021 Jul;11(7):e459. doi: 10.1002/ctm2.459. PMID: 34323409; PMCID: PMC8265170.
Forward	5' - AACTTCCTTAGTGCCTGTG- 3'
Reverse	5'-TGGTAGTCTGTGGCTATGTC -3'
S100A8			Vos JB, van Sterkenburg MA, Rabe KF, Schalkwijk J, Hiemstra PS, Datson NA. Transcriptional response of bronchial epithelial cells to Pseudomonas aeruginosa: identification of early mediators of host defense. Physiol Genomics. 2005 May 11;21(3):324-36. doi: 10.1152/physiolgenomics.00289.2004. Epub 2005 Feb 8. PMID: 15701729.
Forward	5′-TTT CCA TGC CGT CTA CAG-3′
Reverse	5′-ACG CCC ATC TTT ATC ACC-3′
S100A9			Vos JB, van Sterkenburg MA, Rabe KF, Schalkwijk J, Hiemstra PS, Datson NA. Transcriptional response of bronchial epithelial cells to Pseudomonas aeruginosa: identification of early mediators of host defense. Physiol Genomics. 2005 May 11;21(3):324-36. doi: 10.1152/physiolgenomics.00289.2004. Epub 2005 Feb 8. PMID: 15701729.
Forward	5′-GCT GGA ACG CAA CAT AGA G-3
Reverse	5′-GGT CCT CCA TGA TGT GTT C-3′
MMP9			Chen G, Ge D, Zhu B, Shi H, Ma Q. Upregulation of matrix metalloproteinase 9 (MMP9)/tissue inhibitor of metalloproteinase 1 (TIMP1) and MMP2/TIMP2 ratios may be involved in lipopolysaccharide-induced acute lung injury. J Int Med Res. 2020 Apr;48(4):300060520919592. doi: 10.1177/0300060520919592. PMID: 32339071; PMCID: PMC7219017.
Forward	5'-GCCACTACTGTGCCTTTGAGTC-3'
Reverse	5'-CCCTCAGAGAATCGCCAGTACT-3'
IL17A
Forward	5' - CGGACTGTGATGGTCAACCTGA - 3'
Reverse	5' - GCACTTTGCCTCCCAGATCACA - 3'
IL19
Forward	5' - AACCACGGTCTCAGGAGATG -3'
Reverse	5' - GAACGCCAGGAGGTTCTTG - 3'
LRG1			He S, Ryu J, Liu J, Luo H, Lv Y, Langlais PR, Wen J, Dong F, Sun Z, Xia W, Lynch JL, Duggirala R, Nicholson BJ, Zang M, Shi Y, Zhang F, Liu F, Bai J, Dong LQ. LRG1 is an adipokine that mediates obesity-induced hepatosteatosis and insulin resistance. J Clin Invest. 2021 Dec 15;131(24):e148545. doi: 10.1172/JCI148545. PMID: 34730111; PMCID: PMC8670837.
Forward	5' - CAGCGACCAAAAAGCCCAG -3'
Reverse	5' - ATTTCGGCAGGTGGTTGACA -3'
CXCL17			Amanda M. Burkhardt, José L. Maravillas-Montero, Christina D. Carnevale, Natalia Vilches-Cisneros, Juan P. Flores, Peter A. Hevezi, Albert Zlotnik; CXCL17 Is a Major Chemotactic Factor for Lung Macrophages. J Immunol 1 August 2014; 193 (3): 1468–1474. https://doi.org/10.4049/jimmunol.1400551
Forward	5' - ACACCAAAGGCACCACAGAA -3'
Reverse	5' - GCGCTCAGAGCTCCTACAAA -3'
C3
Forward	5' - GCATTTTCTCCTGGCGTTCG -3'
Reverse	5' - AGAGGTGAAGGGGCTGTGAG- 3'
FOS
Forward	5' - GCCTCTCTTACTACCACTCACC -3'
Reverse	5' - AGATGGCAGTGACCGTGGGAAT - 3'
EGR1
Forward	5' - AGGCCGAGATGCAGCTGAT -3'
Reverse	5' - CATCTCCTCCAGCTTAGGGTAGTT - 3'
APOE
Forward	5' - AAATAGGGAATGGGTTGGGGG -3'
Reverse	5' - ATTGGCCAGTCCCAGGTTAG -3'
TREM2
Forward	5' - CACCCACTTCCATCCTTCTCC -3'
Reverse	5' - TCCAGTTCACTGGGTGGATG -3'
IL6
Forward	5' - CCCTGACCCAACCACAAA - 3'
Reverse	5' - GGACTGCAGGAACTCCTTAAA - 3'
ACTB
Forward	5' - CACCATTGGCAATGAGCGGTTC -3'
Reverse	5' - AGGTCTTTGCGGATGTCCACGT -3'
