# Supplementary material for: Fusarium spp. and Aspergillus flavus infection induces pathogen-specific and pathogen-independent host immune response in patients with fungal keratitis
Source: Front Cell Infect Microbiol. 2025 May 30;15:1560628. doi: 10.3389/fcimb.2025.1560628 (PMC12162692; doi:10.3389/fcimb.2025.1560628)
Supplement: Supplementary file 6 [file Table3.xlsx]

## Sheet: Sheet1
Pathways enriched using common DEGs
ID	Pathway	NES	pvalue	DEGs enriched
hsa04657	IL-17 signaling pathway	2.82616	1.24e-08	DEFB4A/S100A7/S100A8/S100A9/MMP1/MMP9/CXCL8/IL1B/CXCL5/CXCL6/LCN2/CXCL1/CCL20
hsa05219	Bladder cancer	1.81844	0.00234651	MMP1/MMP9/CXCL8
hsa04061	Viral protein interaction with cytokine and cytokine receptor	2.00192	0.00257506	CXCL5/CXCL6/CXCL13/CCL4/CXCL1/CCL20
hsa04141	Protein processing in endoplasmic reticulum	-2.07049	0.00310714	PPP1R15A/HSPA1B/HSPA5/HSPA1A
hsa04710	Circadian rhythm	-2.01369	0.00532263	BHLHE41/PER1/DBP/NR1D1
hsa04062	Chemokine signaling pathway	1.8471	0.00799349	CXCL8/CXCL5/CXCL6/CXCL13/CCL4/CXCL1/CCL20/RAC2/CXCL3/HCK
hsa01100	Metabolic pathways	-1.88259	0.00926282	TYMP/ALDH1A3/MBOAT2/ATP6V0A4/AKR1B10/GK/PDE6A/FUT2/ACSL6/FBP1/TPH1/EHHADH/EXTL3/ENO1/GALNT18/NNMT/MAT2A/ODC1/ALDH1A1/GPX2/PLA2G2A/NQO1/PCK1/TKT/PTGDS/ALDH3A1
hsa04060	Cytokine-cytokine receptor interaction	1.83278	0.00932918	CXCL8/IL1B/CXCL5/CXCL6/CXCL13/CCL4/CXCL1/CCL20/INHBA
hsa04668	TNF signaling pathway	1.81831	0.0102977	MMP9/IL1B/CXCL5/CXCL6/CXCL1/CCL20
hsa05225	Hepatocellular carcinoma	-1.80292	0.0129657	NQO1/WNT10A
hsa05323	Rheumatoid arthritis	1.78793	0.0134054	MMP1/CXCL8/IL1B/CXCL5/CXCL6/CXCL1/CCL20/WNT4
hsa04934	Cushing syndrome	-1.72114	0.0171697	WNT4/WNT10A/NR4A1
hsa04064	NF-kappa B signaling pathway	1.70559	0.0194253	BCL2A1/CXCL8/IL1B/CCL4/CXCL1/CXCL3/CD14/LYN
hsa05133	Pertussis	1.67662	0.0211122	CXCL8/IL1B/CXCL5/CXCL6
hsa04932	Non-alcoholic fatty liver disease	1.56887	0.025606	CXCL8/IL1B
hsa05146	Amoebiasis	1.5967	0.0341064	CXCL8/IL1B/SERPINB4/CXCL1/FN1/CXCL3/CD14/SERPINB9/ITGB2/COL1A1
hsa04620	Toll-like receptor signaling pathway	1.62539	0.0360227	CXCL8/IL1B/SPP1/CCL4
hsa04650	Natural killer cell mediated cytotoxicity	1.59665	0.0367647	FCER1G/TYROBP/RAC2/LCP2/FCGR3A/ITGB2
hsa04621	NOD-like receptor signaling pathway	1.57891	0.0379213	DEFB4A/CXCL8/IL1B/CXCL1/CYBB/CXCL3/GPSM3/CCL5
hsa04072	Phospholipase D signaling pathway	1.54965	0.0386462	CXCL8/FCER1G
hsa05161	Hepatitis B	1.51099	0.0423601	MMP9/CXCL8
hsa04911	Insulin secretion	-1.56871	0.0444397	CAMK2B/RYR2/KCNN4
hsa04814	Motor proteins	-1.6465	0.0454129	MYO1F/DYNLL2/TNNT3/TNNI2/CXCL8
hsa05163	Human cytomegalovirus infection	1.56283	0.0455882	CXCL8/IL1B/CCL4/RAC2/GNAO1/CCL5
hsa04625	C-type lectin receptor signaling pathway	1.53449	0.0456274	IL1B/FCER1G
hsa05171	Coronavirus disease - COVID-19	1.54781	0.045911	MMP1/CXCL8/IL1B/CYBB/C1QA
hsa04137	Mitophagy - animal	-1.60755	0.0478547	JUN/BCL2L13
hsa05202	Transcriptional misregulation in cancer	1.59542	0.0493827	BCL2A1/MMP9/CXCL8/ETV1/SIX1/BCL11B/SPI1/CD14
Pathways enriched using Fusarium sp. specific DEGs
hsa05150	Staphylococcus aureus infection	2.25996	0.000232024	C3/KRT13/FCGR3B/KRT19/HLA-DRA/FPR1/KRT24/CFB
hsa05152	Tuberculosis	2.14031	0.000732652	CLEC4E/C3/FCGR3B/IL6/HLA-DRA
hsa04061	Viral protein interaction with cytokine and cytokine receptor	1.99595	0.00309339	CCL4L2/CCL3L1/CXCR4/IL6/IL19
hsa04062	Chemokine signaling pathway	1.85658	0.00871352	CCL4L2/CCL3L1/CXCR4
hsa04620	Toll-like receptor signaling pathway	1.84958	0.00411114	CCL4L2/CCL3L1/IL6
hsa05142	Chagas disease	1.84958	0.00411114	CCL3L1/C3/IL6
hsa04613	Neutrophil extracellular trap formation	1.83071	0.00523553	C3/FCGR3B/FPR1
hsa05163	Human cytomegalovirus infection	1.76126	0.019601	CCL4L2/CCL3L1/CXCR4/IL6/ARHGEF11
hsa04060	Cytokine-cytokine receptor interaction	1.72584	0.0197971	CCL4L2/CCL3L1/CXCR4/IL6/IL19/CXCL17/IL1R1/IL7R/CXCL2
hsa04672	Intestinal immune network for IgA production	1.67255	0.0239314	CXCR4/IL6/HLA-DRA
hsa05140	Leishmaniasis	1.65913	0.0253644	C3/FCGR3B/HLA-DRA
hsa05322	Systemic lupus erythematosus	1.65913	0.0253644	C3/FCGR3B/HLA-DRA
hsa05323	Rheumatoid arthritis	1.58667	0.048913	CCL3L1/IL6/HLA-DRA
hsa05218	Melanoma	-1.71196	0.0158724	PDGFD/FGF10
hsa05205	Proteoglycans in cancer	-1.9725	0.00563759	SDC2/KDR/DCN/LUM
Pathways enriched using Aspergillus flavus specific DEGs
hsa05207	Chemical carcinogenesis - receptor activation	-1.85351	0.0110521	EPHX2/FOS/ADRB2/CYP1A1
hsa04024	cAMP signaling pathway	-1.78384	0.0178533	FOS/ADRB2/PDE4C/AMH
hsa04610	Complement and coagulation cascades	1.67633	0.0265319	C1QC/ITGAX/SERPINE2/C1QB/CD59/SERPINE1
hsa04928	Parathyroid hormone synthesis, secretion and action	-1.60425	0.0415936	FOS/EGR1/PDE4C/WNK2
