# Supplementary material for: Fusarium spp. and Aspergillus flavus infection induces pathogen-specific and pathogen-independent host immune response in patients with fungal keratitis
Source: Front Cell Infect Microbiol. 2025 May 30;15:1560628. doi: 10.3389/fcimb.2025.1560628 (PMC12162692; doi:10.3389/fcimb.2025.1560628)
Supplement: Supplementary file 7 [file Table4.xlsx]

## Sheet: Sheet1
GO-Biological Processess enriched using common DEGs
ID	Description	NES	pvalue	DEGs enriched
GO:0006959	humoral immune response	2.69842	1.86e-07	PI3/DEFB4A/S100A7/S100A12/S100A9/CXCL8/IL1B/CXCL5/SPRR2A/CXCL6/LYZ/CXCL13/CFP/SLPI/TREM1/CXCL1/KRT6A
GO:0042742	defense response to bacterium	2.75758	2.58e-07	PI3/DEFB4A/S100A8/S100A12/S100A9/IL1B/SPRR2A/CXCL6/FCER1G/LYZ/CXCL13/LCN2/CFP/SLPI/TREM1/CCL20/KRT6A
GO:0019730	antimicrobial humoral response	2.69222	2.67e-07	PI3/DEFB4A/S100A7/S100A12/S100A9/CXCL8/CXCL5/SPRR2A/CXCL6/LYZ/CXCL13/SLPI/CXCL1/KRT6A
GO:0060326	cell chemotaxis	2.61461	6.07e-07	DEFB4A/S100A7/S100A8/S100A12/S100A9/CXCL8/IL1B/CXCL5/CXCL6/FCER1G/FGF18/CXCL13/CCL4/TREM1/CXCL1/CCL20/AIF1/RAC2
GO:0071621	granulocyte chemotaxis	2.64515	9.76e-07	S100A7/S100A8/S100A12/S100A9/CXCL8/IL1B/CXCL5/CXCL6/FCER1G/CXCL13/CCL4/TREM1/CXCL1/CCL20/RAC2
GO:0006955	immune response	2.46	1.22e-06	PI3/DEFB4A/S100A7/S100A8/S100A12/S100A9/KRT16/CXCL8/IL1B/CXCL5/SPRR2A/CXCL6/FCER1G/LYZ/TYROBP/CXCL13/LCN2/MARCO/CCL4/SERPINB4/CFP/SLPI/TREM1/LAPTM5/MMP12/CXCL1/CCL20/AIF1/RAC2/KRT6A/ITGB6/CYBB/C1QA/LCP2/CD24/CD68/LST1/CXCL3/CD177/LCP1/HCK/KLK7/FCGR3A/SPI1/PRDM1/CD14/POU2F2/SERPINB9/LILRB3/IGSF6/TNIP3/TYRO3/SAMSN1/ANXA3/DEFB1/ITGB2/GATA3/CCL5/LYN/TNFRSF1B
GO:0030595	leukocyte chemotaxis	2.55968	2.03e-06	S100A7/S100A8/S100A12/S100A9/CXCL8/IL1B/CXCL5/CXCL6/FCER1G/CXCL13/CCL4/TREM1/CXCL1/CCL20/AIF1/RAC2
GO:0097530	granulocyte migration	2.60076	3.75e-06	S100A7/S100A8/S100A12/S100A9/CXCL8/IL1B/CXCL5/CXCL6/FCER1G/CXCL13/CCL4/TREM1/CXCL1/CCL20/RAC2
GO:0097529	myeloid leukocyte migration	2.50612	4.49e-06	S100A7/S100A8/S100A12/S100A9/CXCL8/IL1B/CXCL5/CXCL6/FCER1G/CXCL13/CCL4/TREM1/CXCL1/CCL20/AIF1/RAC2
GO:0140546	defense response to symbiont	2.42575	6.36e-06	PI3/DEFB4A/S100A7/S100A8/S100A12/S100A9/KRT16/CXCL8/IL1B/CXCL5/SPRR2A/CXCL6/FCER1G/LYZ/TYROBP/CXCL13/LCN2/MARCO/CCL4/SERPINB4/CFP/SLPI/TREM1/MMP12/CXCL1/CCL20/AIF1
GO:0006935	chemotaxis	2.40999	1.05e-05	DEFB4A/S100A7/S100A8/S100A12/S100A9/CXCL8/IL1B/CXCL5/CXCL6/FCER1G/FGF18/CXCL13/CCL4/TREM1/CXCL1/CCL20/AIF1/RAC2
GO:0042330	taxis	2.40999	1.05e-05	DEFB4A/S100A7/S100A8/S100A12/S100A9/CXCL8/IL1B/CXCL5/CXCL6/FCER1G/FGF18/CXCL13/CCL4/TREM1/CXCL1/CCL20/AIF1/RAC2
GO:0009617	response to bacterium	2.4354	1.08e-05	PI3/DEFB4A/S100A7/S100A8/S100A12/S100A9/MMP9/CXCL8/IL1B/CXCL5/SPRR2A/CXCL6/FCER1G/LYZ/C15orf48/CXCL13/LCN2/CFP/SLPI/TREM1/CXCL1/CCL20
GO:0030593	neutrophil chemotaxis	2.50959	1.22e-05	S100A8/S100A12/S100A9/CXCL8/IL1B/CXCL5/CXCL6/FCER1G/CXCL13/CCL4/TREM1/CXCL1/CCL20/RAC2
GO:0098542	defense response to other organism	2.29671	1.38e-05	PI3/DEFB4A/S100A7/S100A8/S100A12/S100A9/KRT16/CXCL8/IL1B/CXCL5/SPRR2A/CXCL6/FCER1G/LYZ/TYROBP/CXCL13/LCN2/MARCO/CCL4/SERPINB4/CFP/SLPI/TREM1/MMP12/CXCL1/CCL20/AIF1
GO:0044419	biological process involved in interspecies interaction between organisms	2.23026	1.55e-05	PI3/DEFB4A/S100A7/S100A8/S100A12/S100A9/KRT16/MMP9/CXCL8/IL1B/CXCL5/SPRR2A/CXCL6/FCER1G/LYZ/C15orf48/TYROBP/CXCL13/LCN2/MARCO/CCL4/SERPINB4/CFP/SLPI/TREM1/MMP12/CXCL1/CCL20/AIF1/ASGR1/FN1/KRT6A/FABP4/ITGB6/CYBB/C1QA/CD24/CD68/CXCL3/CD177/HCK/KLK7/FCGR3A/SPI1/PRDM1/CD14/POU2F2/SERPINB9/TNIP3/TYRO3/ANXA3/DEFB1
GO:0006952	defense response	2.24906	1.69e-05	PI3/DEFB4A/S100A7/S100A8/S100A12/S100A9/KRT16/MMP9/CXCL8/IL1B/CXCL5/SPRR2A/CXCL6/FCER1G/LYZ/TYROBP/CXCL13/LCN2/MARCO/ALOX5AP/CCL4/SERPINB4/CFP/SLPI/TREM1/LAPTM5/MMP12/CXCL1/CCL20/AIF1/SAA2/FN1/KRT6A/INHBA/FABP4/ITGB6/CYBB/C1QA/CD68/SERPINA1/CXCL3/CD177/HCK/KLK7/FCGR3A/SPI1/CHI3L1/PRDM1/CD14/SERPINB9/LILRB3/TNIP3/TYRO3/ANXA3/DEFB1/GPSM3/ITGB2/F3/GATA3/CCL5/LYN/TNFRSF1B
GO:1990266	neutrophil migration	2.44496	2.15e-05	S100A8/S100A12/S100A9/CXCL8/IL1B/CXCL5/CXCL6/FCER1G/CXCL13/CCL4/TREM1/CXCL1/CCL20/RAC2
GO:0043207	response to external biotic stimulus	2.2211	2.17e-05	PI3/DEFB4A/S100A7/S100A8/S100A12/S100A9/KRT16/MMP9/CXCL8/IL1B/CXCL5/SPRR2A/CXCL6/FCER1G/LYZ/C15orf48/TYROBP/CXCL13/LCN2/MARCO/CCL4/SERPINB4/CFP/SLPI/TREM1/MMP12/CXCL1/CCL20/AIF1/KRT6A/FABP4/ITGB6/CYBB/C1QA/CD24/CD68/CXCL3/CD177/HCK/KLK7/FCGR3A/SPI1/PRDM1/CD14/POU2F2/SERPINB9/TNIP3/TYRO3/ANXA3/DEFB1
GO:0051707	response to other organism	2.2211	2.17e-05	PI3/DEFB4A/S100A7/S100A8/S100A12/S100A9/KRT16/MMP9/CXCL8/IL1B/CXCL5/SPRR2A/CXCL6/FCER1G/LYZ/C15orf48/TYROBP/CXCL13/LCN2/MARCO/CCL4/SERPINB4/CFP/SLPI/TREM1/MMP12/CXCL1/CCL20/AIF1/KRT6A/FABP4/ITGB6/CYBB/C1QA/CD24/CD68/CXCL3/CD177/HCK/KLK7/FCGR3A/SPI1/PRDM1/CD14/POU2F2/SERPINB9/TNIP3/TYRO3/ANXA3/DEFB1
GO:0007622	rhythmic behavior	-2.03595	2.93e-05	CIART/NR1D1
GO:0048512	circadian behavior	-2.03595	2.93e-05	CIART/NR1D1
GO:0061844	antimicrobial humoral immune response mediated by antimicrobial peptide	2.32712	4.71e-05	DEFB4A/S100A7/S100A12/S100A9/CXCL8/CXCL5/CXCL6/CXCL13/CXCL1/KRT6A
GO:0009607	response to biotic stimulus	2.20159	5.54e-05	PI3/DEFB4A/S100A7/S100A8/S100A12/S100A9/KRT16/MMP9/CXCL8/IL1B/CXCL5/SPRR2A/CXCL6/FCER1G/LYZ/C15orf48/TYROBP/CXCL13/LCN2/MARCO/CCL4/SERPINB4/CFP/SLPI/TREM1/LAPTM5/MMP12/CXCL1/CCL20/AIF1/KRT6A/FABP4/ITGB6/CYBB/C1QA/CD24/CD68/CXCL3/CD177/HCK/KLK7/FCGR3A/SPI1/PRDM1/CD14/POU2F2/SERPINB9/TNIP3/TYRO3/ANXA3/DEFB1
GO:0050900	leukocyte migration	2.32019	5.86e-05	S100A7/S100A8/S100A12/S100A9/CXCL8/IL1B/CXCL5/CXCL6/FCER1G/CXCL13/CCL4/TREM1/CXCL1/CCL20/AIF1/RAC2
GO:0002376	immune system process	2.09375	6.79e-05	PI3/DEFB4A/S100A7/S100A8/S100A12/S100A9/KRT16/CXCL8/IL1B/CXCL5/SPRR2A/NKX2-5/CXCL6/FCER1G/LYZ/TYROBP/CXCL13/LCN2/MARCO/CCL4/SERPINB4/CFP/SLPI/CEACAM7/TREM1/LAPTM5/MMP12/CXCL1/CCL20/AIF1/FN1/RAC2/KRT6A/INHBA/ITGB6/CYBB/EVI2B/RUNX3/C1QA/LCP2/CD24/CD68/SIX1/LST1/CXCL3/CD177/LCP1/HCK/KLK7/FCGR3A/BCL11B/SPI1/PRDM1/CD14/POU2F2/SERPINB9/LILRB3/IGSF6/TNIP3/TYRO3/SAMSN1/ANXA3/DEFB1/GPSM3/ITGB2/GATA3/CCL5/…
GO:0030574	collagen catabolic process	2.05796	0.000169469	MMP1/MMP9/MMP10/MMP7/MMP12
GO:0040011	locomotion	2.13825	0.000186212	DEFB4A/S100A7/S100A8/S100A12/S100A9/KRT16/MMP9/CXCL8/IL1B/CXCL5/CXCL6/FCER1G/FGF18/CXCL13/MMP7/CCL4/CEACAM6/TREM1/CXCL1/CCL20/AIF1/FN1/RAC2/P2RY6
GO:0009620	response to fungus	2.11806	0.00023751	DEFB4A/S100A8/S100A12/S100A9
GO:0050832	defense response to fungus	2.11806	0.00023751	DEFB4A/S100A8/S100A12/S100A9
GO:0048870	cell motility	2.06456	0.000350319	DEFB4A/S100A7/S100A8/S100A12/S100A9/KRT16/MMP9/CXCL8/IL1B/CXCL5/CXCL6/FCER1G/FGF18/CXCL13/MMP7/CCL4/CEACAM6/TREM1/FOXG1/RND1/MMP12/PSG2/CXCL1/CCL20/AIF1/FN1/RAC2/P2RY6/ITGB6/STC1/C2CD6/S100A2/CD24/SIX1/CXCL3/CD177/LCP1/HCK/S100P/BCL11B/TYRO3/ANXA3/DEFB1/GPSM3/ITGB2/F3/GATA3/CCL5/LYN
GO:0009605	response to external stimulus	2.00059	0.000351068	PI3/DEFB4A/S100A7/S100A8/S100A12/S100A9/KRT16/MMP9/CXCL8/IL1B/CXCL5/SPRR2A/SPP1/CXCL6/FCER1G/LYZ/C15orf48/TYROBP/FGF18/CXCL13/LCN2/MARCO/ALOX5AP/CCL4/SERPINB4/CFP/SLPI/TREM1/MMP12/CXCL1/CCL20/AIF1/ASGR1/RAC2/KRT6A/INHBA/FABP4/ITGB6/CYBB/STC1/SERPINB2/ETV1/C1QA/CD24/CD68/CXCL3/CD177/HCK/KLK7/FCGR3A/SPI1/CHI3L1/PRDM1/TYMP/CD14/POU2F2/SERPINB9/TNIP3/TYRO3/ANXA3/ALDH1A3/DEFB1/GPSM3/ITGB2/F3/GATA3/CCL…
GO:0042594	response to starvation	-2.29308	0.000444941	NUAK2/WNT4/ADM/HSPA5/DAPL1/PCK1
GO:0006954	inflammatory response	2.04252	0.000544993	S100A8/S100A12/S100A9/KRT16/MMP9/CXCL8/IL1B/CXCL5/CXCL6/LYZ/TYROBP/CXCL13/ALOX5AP/CCL4/CXCL1/CCL20/AIF1/SAA2/FN1/FABP4/ITGB6/CYBB/C1QA/CD68/SERPINA1/CXCL3/HCK/FCGR3A/CHI3L1/CD14/TNIP3/TYRO3/GPSM3/ITGB2/F3/GATA3/CCL5/LYN/TNFRSF1B/PIK3AP1
GO:0016477	cell migration	2.02472	0.000855484	DEFB4A/S100A7/S100A8/S100A12/S100A9/KRT16/MMP9/CXCL8/IL1B/CXCL5/CXCL6/FCER1G/FGF18/CXCL13/MMP7/CCL4/CEACAM6/TREM1/FOXG1/RND1/MMP12/PSG2/CXCL1/CCL20/AIF1/FN1/RAC2/P2RY6/ITGB6/STC1/S100A2/CD24/SIX1/CXCL3/CD177/LCP1/HCK/S100P/BCL11B
GO:0007623	circadian rhythm	-2.23617	0.000905174	SREBF1/CRY2/BHLHE41/PER1/PTGDS/CIART/NR1D1
GO:0030216	keratinocyte differentiation	2.08079	0.00116465	S100A7/KRT6B/SPRR1B/KRT16/KRT6C/SPRR3/SPRR2D
GO:0072170	metanephric tubule development	-1.99106	0.00140787	HES1/AQP1/HES5
GO:0072207	metanephric epithelium development	-1.99106	0.00140787	HES1/AQP1/HES5
GO:0031424	keratinization	2.04558	0.00154586	KRT6B/SPRR1B/KRT16/KRT6C/SPRR3/SPRR2D
GO:0003009	skeletal muscle contraction	-1.91463	0.00169001	NR4A1/TNNI2
GO:0050879	multicellular organismal movement	-1.91463	0.00169001	NR4A1/TNNI2
GO:0050881	musculoskeletal movement	-1.91463	0.00169001	NR4A1/TNNI2
GO:0070098	chemokine-mediated signaling pathway	1.96962	0.00175553	CXCL8/CXCL5/CXCL6/CXCL13/CCL4/CXCL1/CCL20
GO:1990868	response to chemokine	1.96962	0.00175553	CXCL8/CXCL5/CXCL6/CXCL13/CCL4/CXCL1/CCL20
GO:1990869	cellular response to chemokine	1.96962	0.00175553	CXCL8/CXCL5/CXCL6/CXCL13/CCL4/CXCL1/CCL20
GO:0035966	response to topologically incorrect protein	-2.21184	0.0019389	PPP1R15A/HSPA5/HSPA1A/CLU/THBS4
GO:0048511	rhythmic process	-2.16282	0.0023687	BHLHE41/PER1/DBP/HLF/PTGDS/CIART/NR1D1
GO:0061303	cornea development in camera-type eye	-1.94805	0.00246746	KRT12/ANGPTL7/KERA
GO:0031640	killing of cells of another organism	1.97839	0.00255324	DEFB4A/S100A12/CXCL6/LYZ/TREM1/KRT6A
GO:0141060	disruption of anatomical structure in another organism	1.97839	0.00255324	DEFB4A/S100A12/CXCL6/LYZ/TREM1/KRT6A
GO:0141061	disruption of cell in another organism	1.97839	0.00255324	DEFB4A/S100A12/CXCL6/LYZ/TREM1/KRT6A
GO:0071677	positive regulation of mononuclear cell migration	1.90055	0.0035887	S100A7/CXCL13/CCL4/CCL20/AIF1
GO:2000401	regulation of lymphocyte migration	1.90055	0.0035887	S100A7/CXCL13/CCL4/CCL20/AIF1
GO:2000403	positive regulation of lymphocyte migration	1.90055	0.0035887	S100A7/CXCL13/CCL4/CCL20/AIF1
GO:0009267	cellular response to starvation	-2.10687	0.00389695	NUAK2/WNT4/HSPA5/DAPL1/PCK1
GO:0051092	positive regulation of NF-kappaB transcription factor activity	1.93206	0.00389703	S100A8/S100A12/S100A9/IL1B
GO:0006457	protein folding	-1.89888	0.00414258	HSPA5/HSPA1A/CLU
GO:0061077	chaperone-mediated protein folding	-1.89888	0.00414258	HSPA5/HSPA1A/CLU
GO:0042752	regulation of circadian rhythm	-1.88984	0.00423313	PER1/PTGDS/NR1D1
GO:0045087	innate immune response	1.87058	0.00433733	PI3/DEFB4A/S100A8/S100A12/S100A9/KRT16/FCER1G/TYROBP/LCN2/MARCO/CCL4/SERPINB4/CFP/SLPI/TREM1/MMP12/CCL20/AIF1/CYBB/C1QA/CD177/HCK/FCGR3A/SPI1/PRDM1/CD14/SERPINB9/TNIP3/TYRO3/DEFB1/GATA3/CCL5/LYN
GO:0006986	response to unfolded protein	-2.01931	0.00478896	PPP1R15A/HSPA5/HSPA1A/THBS4
GO:1903573	negative regulation of response to endoplasmic reticulum stress	-2.01931	0.00478896	PPP1R15A/HSPA5/HSPA1A/CLU
GO:1905897	regulation of response to endoplasmic reticulum stress	-2.01931	0.00478896	PPP1R15A/HSPA5/HSPA1A/CLU
GO:0007186	G protein-coupled receptor signaling pathway	1.87634	0.00537497	DEFB4A/CXCL8/CXCL5/CXCL6/PLEK/CXCL13/MARCO/CCL4/CXCL1/CCL20/RAC2/P2RY6/GPR85/SIX1/CXCL3/GNAO1/TYRO3/DEFB1/CCL5/LYN
GO:0032963	collagen metabolic process	1.87984	0.00545752	MMP1/MMP9/MMP10/MMP7/MMP12/INHBA
GO:0032922	circadian regulation of gene expression	-1.98739	0.00561883	BHLHE41/PER1/CIART/NR1D1
GO:0051091	positive regulation of DNA-binding transcription factor activity	1.84483	0.00574581	S100A8/S100A12/S100A9/IL1B
GO:0009913	epidermal cell differentiation	1.91224	0.00655726	S100A7/KRT6B/SPRR1B/KRT16/KRT6C/SPRR3/SPRR2D
GO:0032496	response to lipopolysaccharide	1.8537	0.00672997	S100A7/S100A8/S100A9/MMP9/CXCL8/IL1B/CXCL5/CXCL6/CXCL13/SLPI
GO:0071674	mononuclear cell migration	1.8266	0.00678106	S100A7/S100A12/CXCL13/CCL4/CCL20/AIF1
GO:0032101	regulation of response to external stimulus	1.81922	0.00689835	S100A7/S100A8/S100A12/S100A9/MMP9/CXCL8/IL1B/SPP1/CXCL6/TYROBP/FGF18/CXCL13/ALOX5AP/CCL4/SERPINB4/MMP12/AIF1/RAC2/FABP4/SERPINB2/HCK/KLK7/SPI1/CD14/SERPINB9/TNIP3/TYRO3/GPSM3/F3/GATA3/CCL5/LYN/TNFRSF1B/PIK3AP1
GO:0030335	positive regulation of cell migration	1.77108	0.00694563	S100A7/MMP9/CXCL8/IL1B/FGF18/CXCL13/MMP7/CCL4/CEACAM6/CCL20/AIF1/FN1/RAC2/P2RY6
GO:0072676	lymphocyte migration	1.79712	0.00735515	S100A7/CXCL13/CCL4/CCL20/AIF1
GO:0034620	cellular response to unfolded protein	-1.81285	0.00750713	PPP1R15A/HSPA5/HSPA1A
GO:0035967	cellular response to topologically incorrect protein	-1.81285	0.00750713	PPP1R15A/HSPA5/HSPA1A
GO:0061136	regulation of proteasomal protein catabolic process	-1.81285	0.00750713	HSPA1B/HSPA1A/CLU
GO:1901800	positive regulation of proteasomal protein catabolic process	-1.81285	0.00750713	HSPA1B/HSPA1A/CLU
GO:0035821	modulation of process of another organism	1.72513	0.0075451	S100A9/CXCL6/SLPI
GO:0030902	hindbrain development	-2.0094	0.0076249	SLC25A46/PAX6/BMP7/HSPA5/HES1
GO:0006081	cellular aldehyde metabolic process	-1.98936	0.00793612	WNT4/ALDH1A1/PCK1/TKT/ALDH3A1
GO:0032602	chemokine production	1.78434	0.00794545	IL1B/CXCL6/TREM1/AIF1
GO:0140467	integrated stress response signaling	-1.80056	0.00841707	PPP1R15A/FOSL1/HSPA5
GO:0006163	purine nucleotide metabolic process	-1.96414	0.00860486	SLC4A1/ACSL6/SAMHD1/FBP1/ATP1B1/ENO1/NNMT/HSPA1B/SLC25A25/HSPA1A/NQO1/TKT
GO:0072521	purine-containing compound metabolic process	-1.96414	0.00860486	SLC4A1/ACSL6/SAMHD1/FBP1/ATP1B1/ENO1/NNMT/HSPA1B/SLC25A25/HSPA1A/NQO1/TKT
GO:0050729	positive regulation of inflammatory response	1.77981	0.0089551	S100A8/S100A12/S100A9/IL1B/ALOX5AP
GO:0070371	ERK1 and ERK2 cascade	1.83454	0.00929246	S100A7/IL1B/FGF18/MARCO/CCL4/CCL20/FN1/P2RY6/INHBA/LMO3
GO:0070372	regulation of ERK1 and ERK2 cascade	1.83454	0.00929246	S100A7/IL1B/FGF18/MARCO/CCL4/CCL20/FN1/P2RY6/INHBA/LMO3
GO:0002237	response to molecule of bacterial origin	1.80482	0.00929415	S100A7/S100A8/S100A9/MMP9/CXCL8/IL1B/CXCL5/CXCL6/CXCL13/SLPI
GO:0002682	regulation of immune system process	1.76321	0.0100868	S100A7/S100A8/S100A9/CXCL8/IL1B/CXCL6/FCER1G/TYROBP/CXCL13/CCL4/SERPINB4/CFP/CEACAM7/LAPTM5/MMP12/CCL20/AIF1/FN1/RAC2/INHBA/EVI2B/RUNX3/C1QA/LCP2/CD24/CD68/LST1/CD177/HCK/KLK7/FCGR3A/SPI1/PRDM1/CD14/SERPINB9/LILRB3/TNIP3/TYRO3/SAMSN1/GPSM3/ITGB2/GATA3/CCL5/LYN/TNFRSF1B/PIK3AP1/SOX4
GO:0022617	extracellular matrix disassembly	1.80916	0.0103141	MMP1/MMP9/MMP10/MMP7/MMP12/LCP1/KLK7
GO:0021915	neural tube development	-1.93469	0.0103221	PAX6/ADM/BMP7/HES1/HES5
GO:2001242	regulation of intrinsic apoptotic signaling pathway	1.74886	0.0105626	S100A8/S100A9/MMP9
GO:0014014	negative regulation of gliogenesis	-1.80387	0.0106722	HES5/NR1D1
GO:0045686	negative regulation of glial cell differentiation	-1.80387	0.0106722	HES5/NR1D1
GO:0048710	regulation of astrocyte differentiation	-1.80387	0.0106722	HES5/NR1D1
GO:0072234	metanephric nephron tubule development	-1.80387	0.0106722	AQP1/HES5
GO:0072243	metanephric nephron epithelium development	-1.80387	0.0106722	AQP1/HES5
GO:0022010	central nervous system myelination	-1.75373	0.0110649	CLU/FA2H/HES5
GO:0032291	axon ensheathment in central nervous system	-1.75373	0.0110649	CLU/FA2H/HES5
GO:0001654	eye development	-1.81594	0.0111457	PAX6/BMP7/SLC25A25/HES1/CPAMD8/KRT12/AQP1/ANGPTL7/HES5/KERA
GO:0040017	positive regulation of locomotion	1.72162	0.0114211	S100A7/MMP9/CXCL8/IL1B/FGF18/CXCL13/MMP7/CCL4/CEACAM6/CCL20/AIF1/FN1/RAC2/P2RY6
GO:2000147	positive regulation of cell motility	1.72162	0.0114211	S100A7/MMP9/CXCL8/IL1B/FGF18/CXCL13/MMP7/CCL4/CEACAM6/CCL20/AIF1/FN1/RAC2/P2RY6
GO:0033554	cellular response to stress	-1.8002	0.0118098	RHOB/SREBF1/ENO1/SQSTM1/NUAK2/JUN/HERPUD1/XPC/PPP1R15A/HSPA1B/PHF1/WNT4/FOSL1/ADM/MRNIP/BMP7/HSPA5/HSPA1A/CLU/NQO1/DAPL1/PRELP/PCK1/THBS4/AQP1/IGFBP6/SOD3
GO:0048247	lymphocyte chemotaxis	1.7378	0.0121272	S100A7/CXCL13/CCL4/CCL20
GO:0007566	embryo implantation	1.70608	0.0126766	MMP9/IL1B/SPP1/STC1
GO:0006694	steroid biosynthetic process	-1.72682	0.0132595	WNT4/ADM/NR1D1
GO:0010893	positive regulation of steroid biosynthetic process	-1.72682	0.0132595	WNT4/ADM/NR1D1
GO:0019218	regulation of steroid metabolic process	-1.72682	0.0132595	WNT4/ADM/NR1D1
GO:0045940	positive regulation of steroid metabolic process	-1.72682	0.0132595	WNT4/ADM/NR1D1
GO:0050810	regulation of steroid biosynthetic process	-1.72682	0.0132595	WNT4/ADM/NR1D1
GO:0072678	T cell migration	1.72646	0.0133279	S100A7/CXCL13/CCL20/AIF1
GO:2000404	regulation of T cell migration	1.72646	0.0133279	S100A7/CXCL13/CCL20/AIF1
GO:2000406	positive regulation of T cell migration	1.72646	0.0133279	S100A7/CXCL13/CCL20/AIF1
GO:0043085	positive regulation of catalytic activity	1.74658	0.0137891	S100A8/S100A12/S100A9/IL1B/FGF18/PLEK/CXCL13/CCL4/LAPTM5/CCL20/P2RY6/LCP2/CD24/CHI3L1/TYRO3/ITGB2/F3/CCL5/CLSPN/LYN
GO:0002687	positive regulation of leukocyte migration	1.78457	0.013962	S100A7/CXCL8/CXCL13/CCL4/CCL20/AIF1/RAC2
GO:0070486	leukocyte aggregation	1.71703	0.0142884	S100A8/S100A9/IL1B/RAC2
GO:0014823	response to activity	-1.71453	0.0143569	CRY2/SLC25A25/PCK1
GO:0070972	protein localization to endoplasmic reticulum	-1.71453	0.0143569	HERPUD1/PPP1R15A/HSPA5
GO:0097193	intrinsic apoptotic signaling pathway	1.77619	0.0145735	BCL2A1/S100A8/S100A9/MMP9
GO:0002690	positive regulation of leukocyte chemotaxis	1.72005	0.0148775	S100A7/CXCL8/CXCL13/CCL4/AIF1/RAC2
GO:0050830	defense response to Gram-positive bacterium	1.77221	0.0150266	DEFB4A/IL1B/SPRR2A/LYZ
GO:0002548	monocyte chemotaxis	1.76284	0.015904	S100A7/S100A12/CCL4/CCL20/AIF1
GO:0001656	metanephros development	-1.7912	0.0159506	WNT4/BMP7/HES1/AQP1/HES5
GO:0043588	skin development	1.71791	0.0161323	S100A7/KRT6B/SPRR1B/KRT16/KRT6C/SPRR3/SPRR2D
GO:0022411	cellular component disassembly	1.80329	0.0163297	MMP1/MMP9/MMP10/PLEK/MMP7/MMP12/RAC2/C1QA/LCP1/KLK7
GO:0140131	positive regulation of lymphocyte chemotaxis	1.66095	0.0176969	S100A7/CXCL13/CCL4
GO:1901623	regulation of lymphocyte chemotaxis	1.66095	0.0176969	S100A7/CXCL13/CCL4
GO:0032103	positive regulation of response to external stimulus	1.73703	0.0183992	S100A7/S100A8/S100A12/S100A9/CXCL8/IL1B/TYROBP/FGF18/CXCL13/ALOX5AP/CCL4/MMP12/AIF1/RAC2/FABP4/HCK/KLK7/SPI1/CD14/TNIP3/TYRO3/GPSM3/F3/CCL5/LYN/PIK3AP1
GO:0072210	metanephric nephron development	-1.81745	0.0185599	WNT4/HES1/AQP1/HES5
GO:0002684	positive regulation of immune system process	1.67138	0.0188769	S100A7/S100A8/S100A9/CXCL8/IL1B/FCER1G/TYROBP/CXCL13/CCL4/CFP/LAPTM5/MMP12/CCL20/AIF1/RAC2/EVI2B/RUNX3/C1QA/LCP2/CD24/CD177/HCK/KLK7/FCGR3A/SPI1/CD14/TNIP3/TYRO3/GPSM3/ITGB2/GATA3/CCL5/LYN/PIK3AP1/SOX4
GO:0019693	ribose phosphate metabolic process	-1.70252	0.0190694	SLC4A1/ACSL6/FBP1/ATP1B1/ENO1/HSPA1B/SLC25A25/HSPA1A/TKT
GO:0071219	cellular response to molecule of bacterial origin	1.72221	0.0194509	MMP9/CXCL8/IL1B/CXCL5/CXCL6/CXCL13/CXCL1/CD68/CXCL3/HCK/CD14/TNIP3/LYN/TNFRSF1B
GO:0071222	cellular response to lipopolysaccharide	1.72221	0.0194509	MMP9/CXCL8/IL1B/CXCL5/CXCL6/CXCL13/CXCL1/CD68/CXCL3/HCK/CD14/TNIP3/LYN/TNFRSF1B
GO:0051345	positive regulation of hydrolase activity	1.76777	0.0198498	S100A8/S100A9/PLEK/CXCL13/CCL4/LAPTM5/CCL20/P2RY6
GO:0071675	regulation of mononuclear cell migration	1.73391	0.0198526	S100A7/CXCL13/CCL4/CCL20/AIF1
GO:0043406	positive regulation of MAP kinase activity	1.64531	0.020207	S100A12/IL1B/FGF18
GO:0071902	positive regulation of protein serine/threonine kinase activity	1.64531	0.020207	S100A12/IL1B/FGF18
GO:0050921	positive regulation of chemotaxis	1.70599	0.0202805	S100A7/CXCL8/FGF18/CXCL13/CCL4/AIF1/RAC2
GO:0045682	regulation of epidermis development	-1.78658	0.0207242	NAB2/ETV4/HES1/HES5
GO:0008593	regulation of Notch signaling pathway	-1.74585	0.0207289	HES1/HES5
GO:0061437	renal system vasculature development	-1.74585	0.0207289	HES1/AQP1
GO:0061440	kidney vasculature development	-1.74585	0.0207289	HES1/AQP1
GO:0072012	glomerulus vasculature development	-1.74585	0.0207289	HES1/AQP1
GO:0000303	response to superoxide	-1.74585	0.0210894	NQO1/SOD3
GO:0000305	response to oxygen radical	-1.74585	0.0210894	NQO1/SOD3
GO:0019430	removal of superoxide radicals	-1.74585	0.0210894	NQO1/SOD3
GO:0071450	cellular response to oxygen radical	-1.74585	0.0210894	NQO1/SOD3
GO:0071451	cellular response to superoxide	-1.74585	0.0210894	NQO1/SOD3
GO:0021549	cerebellum development	-1.64693	0.0215039	SLC25A46/PAX6/HSPA5
GO:0021575	hindbrain morphogenesis	-1.64693	0.0215039	SLC25A46/HSPA5/HES1
GO:0022037	metencephalon development	-1.64693	0.0215039	SLC25A46/PAX6/HSPA5
GO:0070374	positive regulation of ERK1 and ERK2 cascade	1.72513	0.0219171	S100A7/FGF18/MARCO/CCL4/CCL20/P2RY6/INHBA
GO:0036230	granulocyte activation	1.65179	0.0219562	CXCL8/CXCL6/FCER1G/TYROBP/CD177/SPI1/ANXA3/ITGB2/CCL5
GO:0042119	neutrophil activation	1.65179	0.0219562	CXCL8/CXCL6/FCER1G/TYROBP/CD177/SPI1/ANXA3/ITGB2/CCL5
GO:0045604	regulation of epidermal cell differentiation	-1.64394	0.022239	ETV4/HES1/HES5
GO:0051384	response to glucocorticoid	-1.71994	0.0222855	FOSL1/ADM/PCK1/AQP1/PTGDS
GO:0043410	positive regulation of MAPK cascade	1.69743	0.0231448	S100A7/S100A12/IL1B/FGF18/MARCO/CCL4/LAPTM5/CCL20/P2RY6/INHBA
GO:0048880	sensory system development	-1.73371	0.023651	PAX6/BMP7/SLC25A25/HES1/CPAMD8/KRT12/AQP1/ANGPTL7/HES5/KERA
GO:0150063	visual system development	-1.73371	0.023651	PAX6/BMP7/SLC25A25/HES1/CPAMD8/KRT12/AQP1/ANGPTL7/HES5/KERA
GO:0050731	positive regulation of peptidyl-tyrosine phosphorylation	-1.75704	0.0237473	LYN/GFRA1/ITGA5/GREM1/HCLS1/GPRC5B/HES1/LRP4/THBS4/CRLF1/HES5
GO:0060711	labyrinthine layer development	-1.73003	0.0243338	BMP7/HES1
GO:0007611	learning or memory	-1.71878	0.0245452	ITGA5/KLK8/TLR2/RAPGEF3/PAX6/THRA/FOSL1
GO:0050890	cognition	-1.71878	0.0245452	ITGA5/KLK8/TLR2/RAPGEF3/PAX6/THRA/FOSL1
GO:0071604	transforming growth factor beta production	1.62593	0.0247253	TYROBP/FN1/ITGB6/CD24
GO:0071634	regulation of transforming growth factor beta production	1.62593	0.0247253	TYROBP/FN1/ITGB6/CD24
GO:0050730	regulation of peptidyl-tyrosine phosphorylation	-1.70297	0.0250534	ITGB2/CCL5/LYN/GFRA1/ITGA5/GREM1/HCLS1/GPRC5B/HES1/LRP4/THBS4/CRLF1/HES5
GO:0002544	chronic inflammatory response	1.64249	0.0253395	S100A8/S100A9/CXCL13
GO:0044403	biological process involved in symbiotic interaction	1.70171	0.0261387	CXCL8/SPRR2A/CXCL6/CCL4/TREM1/FN1/KRT6A/ITGB6
GO:2001233	regulation of apoptotic signaling pathway	1.69706	0.0264233	S100A8/S100A9/MMP9/IL1B
GO:0051235	maintenance of location	1.63494	0.0273928	S100A8/S100A9/IL1B/SRGN
GO:0002685	regulation of leukocyte migration	1.64828	0.0276476	S100A7/CXCL8/CXCL13/CCL4/CCL20/AIF1/RAC2
GO:0051702	biological process involved in interaction with symbiont	1.68607	0.0279971	SPRR2A/CXCL6/CCL4/TREM1/FN1
GO:0030855	epithelial cell differentiation	1.62967	0.0280269	S100A7/KRT6B/SPRR1B/KRT16/KRT6C/MMP9/IL1B/SPRR3/SPRR2D/NKX2-5
GO:0006996	organelle organization	1.5821	0.0285401	KRT6B/BCL2A1/S100A8/S100A9/KRT16/KRT6C/MMP9/IL1B/NKX2-5/SRGN/TYROBP/PLEK/PRRT2/LAPTM5/RND1/GOLGA6A/CXCL1/AIF1/RAC2/KRT6A/GMFG
GO:2000242	negative regulation of reproductive process	-1.70893	0.0286597	BMP7/PTGDS
GO:0072173	metanephric tubule morphogenesis	-1.70893	0.0286597	HES1/HES5
GO:1901343	negative regulation of vasculature development	-1.70893	0.0286597	THBS4/ANGPTL7
GO:0046184	aldehyde biosynthetic process	-1.70893	0.0286597	PCK1/TKT
GO:0001906	cell killing	1.67799	0.0299149	DEFB4A/S100A12/CXCL6/LYZ/TYROBP/SERPINB4/TREM1
GO:0009141	nucleoside triphosphate metabolic process	-1.6837	0.0301554	SAMHD1/FBP1/ATP1B1/ENO1/HSPA1B/SLC25A25/HSPA1A
GO:0009144	purine nucleoside triphosphate metabolic process	-1.6837	0.0301554	SAMHD1/FBP1/ATP1B1/ENO1/HSPA1B/SLC25A25/HSPA1A
GO:0030334	regulation of cell migration	1.62121	0.031351	S100A7/KRT16/MMP9/CXCL8/IL1B/FGF18/CXCL13/MMP7/CCL4/CEACAM6/CCL20/AIF1/FN1/RAC2/P2RY6
GO:0002252	immune effector process	1.62941	0.0314685	S100A9/IL1B/CXCL6/FCER1G/TYROBP/SERPINB4/CFP/TREM1/LAPTM5/RAC2/C1QA/CD177/LCP1/HCK/KLK7/FCGR3A/SPI1/SERPINB9/ANXA3/ITGB2/GATA3/LYN/TNFRSF1B
GO:0050829	defense response to Gram-negative bacterium	1.61739	0.0319458	DEFB4A/CXCL6/LYZ/TREM1
GO:0007423	sensory organ development	-1.70421	0.0326438	BMP7/SLC25A25/HES1/WNT10A/CPAMD8/KRT12/AQP1/ANGPTL7/HES5/KERA
GO:0032642	regulation of chemokine production	1.58529	0.0335505	IL1B/CXCL6/AIF1
GO:0033622	integrin activation	1.60843	0.0335527	PLEK/CXCL13/FN1
GO:0043010	camera-type eye development	-1.66813	0.0351407	PAX6/BMP7/SLC25A25/HES1/KRT12/AQP1/ANGPTL7/HES5/KERA
GO:0072073	kidney epithelium development	-1.54713	0.0356838	WNT4/BMP7/HES1/CRLF1/AQP1/HES5
GO:0040012	regulation of locomotion	1.56551	0.0357555	S100A7/KRT16/MMP9/CXCL8/IL1B/FGF18/CXCL13/MMP7/CCL4/CEACAM6/CCL20/AIF1/FN1/RAC2/P2RY6
GO:2000145	regulation of cell motility	1.56551	0.0357555	S100A7/KRT16/MMP9/CXCL8/IL1B/FGF18/CXCL13/MMP7/CCL4/CEACAM6/CCL20/AIF1/FN1/RAC2/P2RY6
GO:0071216	cellular response to biotic stimulus	1.62514	0.0359435	MMP9/CXCL8/IL1B/CXCL5/CXCL6/CXCL13/CXCL1/CD68/CXCL3/HCK/CD14/TNIP3/LYN/TNFRSF1B
GO:0006950	response to stress	1.51051	0.0362319	PI3/DEFB4A/S100A7/BCL2A1/S100A8/S100A12/S100A9/KRT16/MMP9/CXCL8/IL1B/SPRR3/CXCL5/SPRR2A/SPP1/CXCL6/FCER1G/LYZ/TYROBP/PLEK/CXCL13/LCN2/MARCO/ALOX5AP/CCL4/SERPINB4/CFP/SLPI/TREM1/LAPTM5/SLC6A2/MMP12/AQP9/CXCL1/CCL20/AIF1/SAA2/FN1/KRT6A/INHBA/FABP4/ITGB6/CYBB/STC1/SERPINB2/C1QA/CD24/CD68/SERPINA1/IGF2BP1/CXCL3/CD177/HCK/KLK7/FCGR3A/SPI1/CHI3L1/PRDM1/CD14/SERPINB9/LILRB3/NCCRP1/TNIP3/TYRO3/ANXA3/DEFB…
GO:0006753	nucleoside phosphate metabolic process	-1.63021	0.0363833	SULT1A1/SLC4A1/ACSL6/SAMHD1/FBP1/ATP1B1/ENO1/NNMT/HSPA1B/SLC25A25/HSPA1A/NQO1/TKT
GO:0009117	nucleotide metabolic process	-1.63021	0.0363833	SULT1A1/SLC4A1/ACSL6/SAMHD1/FBP1/ATP1B1/ENO1/NNMT/HSPA1B/SLC25A25/HSPA1A/NQO1/TKT
GO:0055086	nucleobase-containing small molecule metabolic process	-1.63021	0.0363833	SULT1A1/SLC4A1/ACSL6/SAMHD1/FBP1/ATP1B1/ENO1/NNMT/HSPA1B/SLC25A25/HSPA1A/NQO1/TKT
GO:0043903	regulation of biological process involved in symbiotic interaction	1.5932	0.0366261	CXCL8/CXCL6/KRT6A
GO:0048709	oligodendrocyte differentiation	-1.64713	0.0371681	PAX6/HES1/CLU/FA2H/HES5
GO:0002697	regulation of immune effector process	1.59416	0.0376671	S100A9/IL1B/CXCL6/TYROBP/SERPINB4/CFP/LAPTM5/RAC2/CD177/KLK7/SPI1/SERPINB9/ITGB2/GATA3/LYN/TNFRSF1B
GO:0002067	glandular epithelial cell differentiation	-1.67201	0.0387643	WNT4/HES1
GO:0007224	smoothened signaling pathway	-1.67201	0.0387643	HES1/HES5
GO:0043281	regulation of cysteine-type endopeptidase activity involved in apoptotic process	1.53957	0.0395894	S100A8/S100A9/MMP9/LAPTM5
GO:2000116	regulation of cysteine-type endopeptidase activity	1.53957	0.0395894	S100A8/S100A9/MMP9/LAPTM5
GO:0014002	astrocyte development	1.57981	0.0407841	S100A8/S100A9/IL1B
GO:0062197	cellular response to chemical stress	-1.63729	0.0410304	RHOB/JUN/HSPA1B/BMP7/HSPA1A/NQO1/PCK1/AQP1/SOD3
GO:0001775	cell activation	1.54282	0.0410655	S100A12/CXCL8/IL1B/CXCL6/FCER1G/TYROBP/PLEK/LAPTM5/AIF1/FN1/RAC2/INHBA/ITGB6/RUNX3/C1QA/LCP2/CD24/LST1/CD177/LCP1/FCGR3A/BCL11B/SPI1/PRDM1/TYRO3/SAMSN1/ANXA3/ITGB2/GATA3/CCL5/LYN/TNFRSF1B/SOX4/LY6D
GO:0002274	myeloid leukocyte activation	1.56715	0.0412621	S100A12/CXCL8/CXCL6/FCER1G/TYROBP/AIF1/FN1/RAC2/ITGB6/C1QA/LCP2/CD177/FCGR3A/SPI1/ANXA3/ITGB2/CCL5/LYN
GO:0007600	sensory perception	-1.64869	0.0413473	ATP6V0A4/COL1A1/PDE6A/CACNB2/P2RX4/CNGB1/CDH3/GJB4/TMEM100/PAX6/TGFBI/KRT12/AQP1/KERA
GO:0008544	epidermis development	1.57377	0.0422535	S100A7/KRT6B/SPRR1B/KRT16/KRT6C/SPRR3/SPRR2D
GO:0006970	response to osmotic stress	-1.65652	0.0424464	MARVELD3/TSC22D3/PCK1/AQP1
GO:0051056	regulation of small GTPase mediated signal transduction	-1.65652	0.0424464	DNMBP/SQSTM1/RHOU/LRP4
GO:0034599	cellular response to oxidative stress	-1.53465	0.0430848	RHOB/JUN/HSPA1B/BMP7/HSPA1A/NQO1/AQP1/SOD3
GO:0050920	regulation of chemotaxis	1.59929	0.0431373	S100A7/CXCL8/FGF18/CXCL13/CCL4/AIF1/RAC2
GO:0002283	neutrophil activation involved in immune response	1.58021	0.0434109	FCER1G/TYROBP/CD177/SPI1/ANXA3/ITGB2
GO:0002446	neutrophil mediated immunity	1.58021	0.0434109	CXCL6/TREM1/CD177/SPI1/ANXA3/ITGB2
GO:0034121	regulation of toll-like receptor signaling pathway	1.51998	0.0436242	S100A8/S100A9
GO:0006629	lipid metabolic process	-1.45032	0.0436795	THRA/WNT4/ADM/GDPD2/ALDH1A1/CLU/PLA2G2A/EPHX1/PCK1/FA2H/PTGDS/NR1D1/ALDH3A1
GO:0001836	release of cytochrome c from mitochondria	1.57686	0.0443098	BCL2A1/MMP9
GO:0031347	regulation of defense response	1.54761	0.0446009	S100A8/S100A12/S100A9/MMP9/IL1B/CXCL6/TYROBP/ALOX5AP/SERPINB4/MMP12/FABP4/HCK/KLK7/SPI1/CD14/SERPINB9/TNIP3/TYRO3/GPSM3/GATA3/CCL5/LYN/TNFRSF1B/PIK3AP1
GO:0050918	positive chemotaxis	1.53926	0.0451543	DEFB4A/CXCL8
GO:0000165	MAPK cascade	1.5649	0.0457831	S100A7/S100A12/IL1B/FGF18/MARCO/CCL4/LAPTM5/CCL20/FN1/P2RY6/INHBA/LMO3/CD24/SPI1/NPHS1/CHI3L1
GO:0006979	response to oxidative stress	-1.60833	0.0458673	RHOB/JUN/SCARA3/HSPA1B/FOSL1/BMP7/GPX2/HSPA1A/NQO1/AQP1/SOD3/ANGPTL7
GO:0002688	regulation of leukocyte chemotaxis	1.56855	0.0463215	S100A7/CXCL8/CXCL13/CCL4/AIF1/RAC2
GO:0043405	regulation of MAP kinase activity	1.53793	0.046549	S100A12/IL1B/FGF18
GO:0071900	regulation of protein serine/threonine kinase activity	1.53793	0.046549	S100A12/IL1B/FGF18
GO:0002705	positive regulation of leukocyte mediated immunity	1.55342	0.048062	IL1B/TYROBP/CD177/SPI1/ITGB2/GATA3
GO:0050776	regulation of immune response	1.55074	0.04811	S100A8/S100A9/IL1B/FCER1G/TYROBP/CXCL13/SERPINB4/CFP/LAPTM5/MMP12/C1QA/LCP2/CD24/CD177/HCK/KLK7/FCGR3A/SPI1/CD14/SERPINB9/TNIP3/TYRO3/SAMSN1/ITGB2/GATA3/CCL5/LYN/TNFRSF1B/PIK3AP1
GO:0009199	ribonucleoside triphosphate metabolic process	-1.5668	0.0488972	FBP1/ATP1B1/ENO1/HSPA1B/SLC25A25/HSPA1A
GO:0009205	purine ribonucleoside triphosphate metabolic process	-1.5668	0.0488972	FBP1/ATP1B1/ENO1/HSPA1B/SLC25A25/HSPA1A
GO:0046034	ATP metabolic process	-1.5668	0.0488972	FBP1/ATP1B1/ENO1/HSPA1B/SLC25A25/HSPA1A
GO-Biological Processess enriched using Fusarium sp. specific DEGs
GO:0010821	regulation of mitochondrion organization	-1.96912	0.000648109	MGARP/DCN
GO:0010822	positive regulation of mitochondrion organization	-1.96912	0.000648109	MGARP/DCN
GO:0051882	mitochondrial depolarization	-1.95222	0.000915265	KDR/DCN
GO:0051900	regulation of mitochondrial depolarization	-1.95222	0.000915265	KDR/DCN
GO:0051901	positive regulation of mitochondrial depolarization	-1.95222	0.000915265	KDR/DCN
GO:1904181	positive regulation of membrane depolarization	-1.95222	0.000915265	KDR/DCN
GO:0072089	stem cell proliferation	-1.94377	0.00116341	KDR/FGF10
GO:0120162	positive regulation of cold-induced thermogenesis	1.87809	0.00141503	CXCR4/G0S2/PLAC8
GO:0045087	innate immune response	2.11199	0.00219725	CCL3L1/CLEC4E/C3/WFDC2/VNN1/CLEC4A/CFB/FGR/TMEM45B/IRAK3/IFI27/ECSIT
GO:0140546	defense response to symbiont	2.06741	0.00227728	CCL3L1/CLEC4E/C3/WFDC2/VNN1/CLEC4A/IL6/CFB/FGR/TMEM45B/IRAK3/IFI27/ECSIT/SPINK5
GO:0098542	defense response to other organism	2.03493	0.00316672	CCL3L1/CLEC4E/C3/WFDC2/VNN1/PLAC8/CLEC4A/IL6/CFB/FGR/TMEM45B/IRAK3/IFI27/ECSIT/SPINK5
GO:0006955	immune response	2.09749	0.00319466	CCL3L1/CLEC4E/CXCR4/C3/WFDC2/VNN1/CLEC4A/FCGR3B/IL6/HLA-DRA/FPR1/HRH2/CFB/IL19/FGR/BTN3A2/TMEM45B/IRAK3/IFI27/ECSIT
GO:0043583	ear development	-1.80855	0.00694911	FGF10/CYTL1
GO:0048839	inner ear development	-1.80855	0.00694911	FGF10/CYTL1
GO:0051707	response to other organism	2.01193	0.00817541	CCL3L1/CLEC4E/FMO1/CXCR4/LRG1/C3/WFDC2/VNN1/PLAC8/CLEC4A/IL6
GO:0044419	biological process involved in interspecies interaction between organisms	1.95985	0.00858005	CCL3L1/CLEC4E/FMO1/CXCR4/LRG1/C3/WFDC2/VNN1/PLAC8/CLEC4A/IL6
GO:0010035	response to inorganic substance	-1.96922	0.00885206	THBS1/FBLN5/CYBRD1/JUND/EDNRB/MT1X/PDGFD/KDR/GRP
GO:0002526	acute inflammatory response	1.80829	0.00886763	C3/VNN1/FCGR3B/IL6
GO:0022407	regulation of cell-cell adhesion	1.85735	0.0108527	VNN1/FUT3/IL6/HLA-DRA/RHOH
GO:0022409	positive regulation of cell-cell adhesion	1.85735	0.0108527	VNN1/FUT3/IL6/HLA-DRA/RHOH
GO:0045109	intermediate filament organization	1.7691	0.0109389	KRT78/KRT13/KRT19/KRT24/KRT27
GO:0042110	T cell activation	1.89105	0.0113704	CLEC4E/VNN1/CLEC4A/IL6/HLA-DRA/RHOH
GO:0051881	regulation of mitochondrial membrane potential	-1.80508	0.0134471	MYOC/KDR/DCN
GO:0009607	response to biotic stimulus	1.88328	0.0138188	CCL3L1/CLEC4E/FMO1/CXCR4/LRG1/C3/WFDC2/VNN1/PLAC8/CLEC4A/IL6
GO:0043207	response to external biotic stimulus	1.88328	0.0138188	CCL3L1/CLEC4E/FMO1/CXCR4/LRG1/C3/WFDC2/VNN1/PLAC8/CLEC4A/IL6
GO:0003254	regulation of membrane depolarization	-1.79628	0.0139676	MYOC/KDR/DCN
GO:0051899	membrane depolarization	-1.79628	0.0139676	MYOC/KDR/DCN
GO:0070098	chemokine-mediated signaling pathway	1.63599	0.015348	CCL3L1/CXCR4
GO:1990868	response to chemokine	1.63599	0.015348	CCL3L1/CXCR4
GO:1990869	cellular response to chemokine	1.63599	0.015348	CCL3L1/CXCR4
GO:0106106	cold-induced thermogenesis	1.77193	0.0155082	CXCR4/G0S2/PLAC8
GO:0120161	regulation of cold-induced thermogenesis	1.77193	0.0155082	CXCR4/G0S2/PLAC8
GO:1990845	adaptive thermogenesis	1.77193	0.0155082	CXCR4/G0S2/PLAC8
GO:0001952	regulation of cell-matrix adhesion	-1.70253	0.0176938	THBS1/MYOC/KDR/APOD
GO:0051893	regulation of focal adhesion assembly	-1.70253	0.0176938	THBS1/MYOC/KDR/APOD
GO:0090109	regulation of cell-substrate junction assembly	-1.70253	0.0176938	THBS1/MYOC/KDR/APOD
GO:0150116	regulation of cell-substrate junction organization	-1.70253	0.0176938	THBS1/MYOC/KDR/APOD
GO:0050778	positive regulation of immune response	1.88103	0.0178799	CLEC4E/C3/IL6/HLA-DRA/FPR1/CFB/FGR/BTN3A2/IRAK3/ECSIT/IL1R1
GO:0010634	positive regulation of epithelial cell migration	-1.76746	0.0183088	FGF7/KDR/FGF10
GO:0006986	response to unfolded protein	-1.76746	0.0183088	HSPA6/DNAJB4/ATF3
GO:0035966	response to topologically incorrect protein	-1.76746	0.0183088	HSPA6/DNAJB4/ATF3
GO:0007159	leukocyte cell-cell adhesion	1.75746	0.0187623	LRG1/VNN1/IL6/HLA-DRA/RHOH
GO:0009987	cellular process	-1.63478	0.018828	FAM83C/CXCL2/BCL11A/INO80C/IFIT3/AREL1/GAS2L1/FANCD2/HLA-DRB1/EIF4EBP1/NME1/GABBR2/DUOX2/GNG11/PAF1/SORBS3/ARHGAP12/ASPH/CDC42EP4/ECI2/SEPTIN11/PITX2/HOMER3/MRPL33/LSAMP/PNN/AGPAT1/CRTAP/LAMA5/SERPINF1/PHLDB2/MLF1/LAMB2/DDX3Y/HR/ZBTB10/PLCD1/LMX1B/MATN2/DKK3/VIT/B3GNT8/CADM3/CRIP2/WEE1/CTNNAL1/CAMK2N1/ID3/ABHD6/MAFK/NEDD9/PLSCR4/TIMM10B/ABCG1/THBS1/FMOD/COLEC12/FHL1/COL8A2/HSPA6/RAPH1/SLC2A1/NXPH…
GO:0072009	nephron epithelium development	-1.78545	0.0189264	LAMB2/EDNRB/POU3F3/CD34/IRX1
GO:0071407	cellular response to organic cyclic compound	-1.68098	0.0201463	ID3/COLEC12/INSIG1/MGARP
GO:0050776	regulation of immune response	1.80706	0.0205464	CLEC4E/C3/IL6/HLA-DRA/FPR1/CFB/FGR/BTN3A2/IRAK3/ECSIT/SPINK5/IL1R1
GO:0010810	regulation of cell-substrate adhesion	-1.68456	0.0207472	PHLDB2/VIT/NEDD9/THBS1/MYOC/KDR/APOD
GO:0097193	intrinsic apoptotic signaling pathway	1.61216	0.0222614	MUC1/VNN1/IL19
GO:2001242	regulation of intrinsic apoptotic signaling pathway	1.61216	0.0222614	MUC1/VNN1/IL19
GO:0031589	cell-substrate adhesion	-1.70411	0.0229728	SORBS3/LAMA5/PHLDB2/VIT/NEDD9/TIMM10B/THBS1/FBLN5/CD34/MYOC/KDR/APOD
GO:0007160	cell-matrix adhesion	-1.69451	0.0232022	TIMM10B/THBS1/FBLN5/CD34/MYOC/KDR/APOD
GO:0033559	unsaturated fatty acid metabolic process	-1.70983	0.0252833	CYP2S1/AKR1C2/SCD5
GO:0001659	temperature homeostasis	1.61944	0.0253682	CXCR4/G0S2/PLAC8
GO:0072006	nephron development	-1.6447	0.0260767	LAMA5/LAMB2/EDNRB/POU3F3/PDGFD/CD34/IRX1
GO:0002253	activation of immune response	1.7224	0.0273587	CLEC4E/C3/FPR1/CFB/FGR/BTN3A2/IRAK3/ECSIT
GO:0051051	negative regulation of transport	-1.6137	0.0278543	THBS1/INSIG1/APOD/GRP
GO:0090596	sensory organ morphogenesis	-1.60612	0.0289054	COL8A2/INSIG1/KDR/FGF10
GO:0007169	transmembrane receptor protein tyrosine kinase signaling pathway	-1.63016	0.0317061	NEDD9/THBS1/FGF7/PDGFD/MYOC/KDR/APOD/FGF10/DCN
GO:0042221	response to chemical	-1.62586	0.0341887	ID3/NEDD9/PLSCR4/ABCG1/THBS1/COLEC12/HSPA6/SLC2A1/FBLN5/CYBRD1/CYP2S1/JUND/FGF7/EDNRB/MT1X/DNAJB4/ATF3/INSIG1/AKR1C2/PDGFD/KDR/IRX1/APOD/FGF10/MGARP/GRP
GO:0021543	pallium development	-1.61417	0.0355485	POU3F3/MGARP
GO:0021987	cerebral cortex development	-1.61417	0.0355485	POU3F3/MGARP
GO:0071466	cellular response to xenobiotic stimulus	1.55772	0.040852	FMO1/CXCR4
GO:0048513	animal organ development	-1.57844	0.0409161	FHL1/COL8A2/SLC2A1/FGF7/EDNRB/ATF3/PHLDA2/INSIG1/POU3F3/PDGFD/TPPP3/CD34/MYOC/KDR/IRX1/HTRA1/APOD/FGF10/MGARP/DCN/CYTL1
GO:1901565	organonitrogen compound catabolic process	1.60838	0.0410509	FMO1/VNN1/TIMP1/INSR/IRAK3/IFI27/ATE1/MDM4/AREL1
GO:0010638	positive regulation of organelle organization	-1.58738	0.0414108	MYOC/KDR/MGARP/DCN
GO:0002768	immune response-regulating cell surface receptor signaling pathway	1.63288	0.0423545	CLEC4E/C3/FPR1/FGR/BTN3A2/ECSIT
GO:0098609	cell-cell adhesion	1.59377	0.0426929	LRG1/VNN1/FUT3/IL6/HLA-DRA/RHOH
GO:0030098	lymphocyte differentiation	1.68606	0.0436966	CLEC4E/VNN1/IL6/HLA-DRA/RHOH
GO:0030217	T cell differentiation	1.68606	0.0436966	CLEC4E/VNN1/IL6/HLA-DRA/RHOH
GO:0001656	metanephros development	-1.61535	0.0444207	LAMB2/ID3/POU3F3/CD34/IRX1/FGF10
GO:0010811	positive regulation of cell-substrate adhesion	-1.62338	0.0445083	NEDD9/MYOC/KDR
GO:0002285	lymphocyte activation involved in immune response	1.6304	0.0453134	CLEC4E/IL6/HLA-DRA
GO:0002286	T cell activation involved in immune response	1.6304	0.0453134	CLEC4E/IL6/HLA-DRA
GO:0002292	T cell differentiation involved in immune response	1.6304	0.0453134	CLEC4E/IL6/HLA-DRA
GO:0002757	immune response-activating signaling pathway	1.59241	0.045977	CLEC4E/C3/FPR1/FGR/BTN3A2/IRAK3/ECSIT
GO:0002764	immune response-regulating signaling pathway	1.59241	0.045977	CLEC4E/C3/FPR1/FGR/BTN3A2/IRAK3/ECSIT
GO:0060070	canonical Wnt signaling pathway	-1.61377	0.0473119	EDNRB/FGF10/DKK2
GO:0030198	extracellular matrix organization	-1.65184	0.0485616	CRTAP/PHLDB2/LAMB2/MATN2/VIT/FMOD/COL8A2/FBLN5/COL12A1/LUM
GO:0043062	extracellular structure organization	-1.65184	0.0485616	CRTAP/PHLDB2/LAMB2/MATN2/VIT/FMOD/COL8A2/FBLN5/COL12A1/LUM
GO:0045229	external encapsulating structure organization	-1.65184	0.0485616	CRTAP/PHLDB2/LAMB2/MATN2/VIT/FMOD/COL8A2/FBLN5/COL12A1/LUM
GO:0002250	adaptive immune response	1.65983	0.0486341	C3/CLEC4A/FCGR3B/IL6/HLA-DRA
GO:0055085	transmembrane transport	-1.59119	0.0487093	ABCG1/THBS1/FHL1/SLC2A1/CLCA4/CYBRD1/EDNRB/POU3F3/TRPV3/GRP
GO:0050870	positive regulation of T cell activation	1.62164	0.0493482	VNN1/IL6/HLA-DRA/RHOH
GO:1903037	regulation of leukocyte cell-cell adhesion	1.62164	0.0493482	VNN1/IL6/HLA-DRA/RHOH
GO:1903039	positive regulation of leukocyte cell-cell adhesion	1.62164	0.0493482	VNN1/IL6/HLA-DRA/RHOH
GO:0006643	membrane lipid metabolic process	1.52075	0.0499076	FUT3/ALDH3B2/PLPP2
GO:0006665	sphingolipid metabolic process	1.52075	0.0499076	FUT3/ALDH3B2/PLPP2
GO-Biological Processess enriched using Aspergillus flavus specific DEGs
GO:0000122	negative regulation of transcription by RNA polymerase II	-2.44349	0.000363444	ZBTB5/CBX4/OVOL1/WFS1/MSX2/SOX15/PER3/EGR1/ZFP36/TXNIP/HSF4/SOX13/ZBED2/FOSB/BTG2/OSR2/DDIT3
GO:0045934	negative regulation of nucleobase-containing compound metabolic process	-2.08029	0.000786845	CIPC/ZBTB5/CBX4/IER3/ERCC6/OVOL1/WFS1/MSX2/GIT1/SOX15/PER3/EGR1/ZFP36/TXNIP/HSF4/SOX13/ZBED2/ZNF777/FOSB/BTG2/OSR2/DDIT3
GO:0045892	negative regulation of DNA-templated transcription	-1.98744	0.00488466	CIPC/ZBTB5/CBX4/OVOL1/WFS1/MSX2/SOX15/PER3/EGR1/ZFP36/TXNIP/HSF4/SOX13/ZBED2/ZNF777/FOSB/BTG2/OSR2/DDIT3
GO:1902679	negative regulation of RNA biosynthetic process	-1.98744	0.00488466	CIPC/ZBTB5/CBX4/OVOL1/WFS1/MSX2/SOX15/PER3/EGR1/ZFP36/TXNIP/HSF4/SOX13/ZBED2/ZNF777/FOSB/BTG2/OSR2/DDIT3
GO:0000288	nuclear-transcribed mRNA catabolic process, deadenylation-dependent decay	-1.92749	0.00321495	BTG2/PAN2
GO:0000289	nuclear-transcribed mRNA poly(A) tail shortening	-1.92749	0.00321495	BTG2/PAN2
GO:0000956	nuclear-transcribed mRNA catabolic process	-1.92749	0.00321495	BTG2/PAN2
GO:0050779	RNA destabilization	-1.92749	0.00321495	BTG2/PAN2
GO:0061014	positive regulation of mRNA catabolic process	-1.92749	0.00321495	BTG2/PAN2
GO:0061157	mRNA destabilization	-1.92749	0.00321495	BTG2/PAN2
GO:1903313	positive regulation of mRNA metabolic process	-1.92749	0.00321495	BTG2/PAN2
GO:0009987	cellular process	-1.82219	0.00461823	ZNF629/COG1/IGFBP4/NUMA1/CIPC/ADAMTS14/RAPGEFL1/SIGIRR/RRP9/ACSS1/DCLK2/ZBTB5/CBX4/IER3/ACVR1B/ERCC6/C15orf62/CLIP2/PLXNA4/SCNN1A/OVOL1/USP21/WFS1/LFNG/INCENP/ARL4D/LDLRAP1/PPP2R5D/PLPPR2/FTSJ3/PHF13/PLCH2/MSX2/EPHX2/GIT1/TNS4/DLX3/PEX6/RALGPS1/RAD9A/SOX15/FOS/IER2/MOAP1/PER3/ARHGEF3/AQP5/PHGDH/KRT15/TRAPPC6A/EGR1/ADRB2/PDE4C/NAPA/SHISA9/PLEKHG6/TRAP1/ZFP36/CAB39L/ZKSCAN8/TXNIP/HSF4/WLS/SLC6A6/H2…
GO:0050777	negative regulation of immune response	1.8257	0.00462213	IL33/LILRB4/COL3A1/TREM2/LILRB1/CD59/ANXA1
GO:0070664	negative regulation of leukocyte proliferation	1.87892	0.00476167	IL33/LILRB4/LILRB2/LILRB1
GO:0051055	negative regulation of lipid biosynthetic process	1.88741	0.00413924	DKKL1/APOC1/BMP5
GO:0040011	locomotion	1.90324	0.00430586	LRTM1/IL33/BMP5/TNC/CXCL10/CCL3L3/COL3A1/ARHGAP4/ITGAX/TREM2/GPR15LG/SEMA3C/FERMT3/SERPINE2/ENG/SERPINE1/SEMA7A/BST2/HIF1A/SEMA3E/ANXA1/PDPN/TPM1/APOE
GO:0006955	immune response	1.91681	0.00382727	IL33/CXCL10/LILRB4/CCL3L3/COL3A1/RNASE7/ALCAM/LAIR1/IFI6/C1QC/LILRB2/TREM2/FYB1/GPR15LG/LILRB1/IL36G/SEMA3C/C1QB/HLA-DPA1/CD59/SEMA7A/BST2/IL36RN/ANXA1/APOE/FZD5/SIRPA/VIM/IL23R/MRC1/LIMK1/RGS1/C5AR1/SAMD9/ACP5/LGALS1/RBM47/ALOX5
GO:0030334	regulation of cell migration	1.9442	0.00479025	IL33/BMP5/TNC/CXCL10/COL3A1/ARHGAP4/ITGAX/TREM2/GPR15LG/SEMA3C/FERMT3/SERPINE2/ENG/SERPINE1/SEMA7A/BST2/HIF1A/SEMA3E/ANXA1/PDPN/TPM1/APOE
GO:0040012	regulation of locomotion	1.9442	0.00479025	IL33/BMP5/TNC/CXCL10/COL3A1/ARHGAP4/ITGAX/TREM2/GPR15LG/SEMA3C/FERMT3/SERPINE2/ENG/SERPINE1/SEMA7A/BST2/HIF1A/SEMA3E/ANXA1/PDPN/TPM1/APOE
GO:2000145	regulation of cell motility	1.9442	0.00479025	IL33/BMP5/TNC/CXCL10/COL3A1/ARHGAP4/ITGAX/TREM2/GPR15LG/SEMA3C/FERMT3/SERPINE2/ENG/SERPINE1/SEMA7A/BST2/HIF1A/SEMA3E/ANXA1/PDPN/TPM1/APOE
GO:0040013	negative regulation of locomotion	2.03172	0.00275043	IL33/BMP5/COL3A1/ARHGAP4/SEMA3C/ENG/SERPINE1/SEMA7A/BST2/SEMA3E/TPM1/APOE
GO:0002250	adaptive immune response	2.07486	0.00166653	IL33/LILRB4/ALCAM/LAIR1/C1QC/LILRB2/TREM2/LILRB1/C1QB/HLA-DPA1/ANXA1/FZD5/IL23R
GO:0046890	regulation of lipid biosynthetic process	2.07726	0.00103438	DKKL1/ABCG1/APOC1/BMP5
GO:0065007	biological regulation	-1.75417	0.00516309	DCLK2/ZBTB5/CBX4/IER3/ACVR1B/ERCC6/C15orf62/PLXNA4/SCNN1A/OVOL1/USP21/WFS1/LFNG/INCENP/LDLRAP1/PPP2R5D/PLPPR2/PHF13/PLCH2/MSX2/EPHX2/GIT1/DLX3/PEX6/RALGPS1/RAD9A/SOX15/FOS/IER2/MOAP1/PER3/ARHGEF3/AQP5/PHGDH/EGR1/ADRB2/PDE4C/NAPA/SHISA9/PLEKHG6/TRAP1/ZFP36/CAB39L/ZKSCAN8/TXNIP/HSF4/WLS/TSPAN1/SLC6A6/CRMP1/SOX13/ZBED2/RHOBTB2/ZNF777/COL18A1/ACE2/FOSB/NTRK2/BTG2/PAN2/JAG2/BOC/FAM107A/RIPK4/WNK2/KRT4…
GO:0045787	positive regulation of cell cycle	-2.01563	0.00564689	NUMA1/OVOL1/LFNG/INCENP/MSX2/SOX15/CYP1A1
GO:0051258	protein polymerization	-1.88007	0.00911706	NUMA1/C15orf62/GIT1/FAM107A
GO:0006325	chromatin organization	-1.84	0.00944343	SMYD3/JADE1/DNMT3A/CBX4/ERCC6/USP21/PHF13/SOX15/H2BC21
GO:0007519	skeletal muscle tissue development	-1.82865	0.0095007	EGR1/BTG2
GO:0035914	skeletal muscle cell differentiation	-1.82865	0.0095007	EGR1/BTG2
GO:0030336	negative regulation of cell migration	1.77466	0.00828975	IL33/BMP5/COL3A1/ARHGAP4/ENG/SERPINE1/BST2/TPM1/APOE
GO:2000146	negative regulation of cell motility	1.77466	0.00828975	IL33/BMP5/COL3A1/ARHGAP4/ENG/SERPINE1/BST2/TPM1/APOE
GO:0002443	leukocyte mediated immunity	1.77863	0.00985183	LILRB4/C1QC/TREM2/GPR15LG/LILRB1/C1QB/BST2/FZD5/IL23R
GO:0002460	adaptive immune response based on somatic recombination of immune receptors built from immunoglobulin superfamily domains	1.77863	0.00985183	IL33/LILRB4/C1QC/TREM2/LILRB1/C1QB/ANXA1/FZD5/IL23R
GO:0007596	blood coagulation	1.82325	0.0106754	COL3A1/FERMT3/SERPINE2/FAP/CD59/SERPINE1/PDPN/APOE
GO:0007599	hemostasis	1.82325	0.0106754	COL3A1/FERMT3/SERPINE2/FAP/CD59/SERPINE1/PDPN/APOE
GO:0050817	coagulation	1.82325	0.0106754	COL3A1/FERMT3/SERPINE2/FAP/CD59/SERPINE1/PDPN/APOE
GO:0002683	negative regulation of immune system process	1.83752	0.0092362	IL33/BMP5/LILRB4/COL3A1/C1QC/LILRB2/TREM2/LILRB1
GO:0015850	organic hydroxy compound transport	1.85755	0.0095961	ABCG1/APOC1/SLC16A1/SLC5A8/MSR1/TREM2/SLC16A3/LILRB1/SYT5
GO:0045616	regulation of keratinocyte differentiation	-1.81715	0.01195	MSX2/ZFP36/ZBED2
GO:0051253	negative regulation of RNA metabolic process	-1.72823	0.0111625	CIPC/ZBTB5/CBX4/OVOL1/WFS1/MSX2/SOX15/PER3/EGR1/ZFP36/TXNIP/HSF4/SOX13/ZBED2/ZNF777/FOSB/BTG2/OSR2/DDIT3
GO:0019216	regulation of lipid metabolic process	1.72041	0.0118354	DKKL1/ABCG1/APOC1/BMP5
GO:0098542	defense response to other organism	1.72165	0.0117549	IL33/CXCL10/CCL3L3/RNASE7/IFI6/C1QC/ITGAX/TREM2/GPR15LG/LILRB1/IL36G/C1QB/HLA-DPA1/SERPINE1/BST2/IL36RN/ANXA1/APOE/SIRPA/VIM/IL23R/BNIP3/MRC1/RNASE1/C5AR1/SAMD9/ACP5/RBM47/GBP1
GO:0045596	negative regulation of cell differentiation	1.70665	0.0129792	ABCG1/BMP5/CXCL10/LILRB4/ARHGAP4/PTHLH/MSX1/C1QC/TREM2/LILRB1/SEMA3C/LBH/CDKN2B
GO:0050810	regulation of steroid biosynthetic process	1.81098	0.0128551	DKKL1/ABCG1/BMP5
GO:0010565	regulation of cellular ketone metabolic process	1.81185	0.0128551	DKKL1/APOC1/BMP5
GO:0010564	regulation of cell cycle process	-1.90363	0.0137798	NUMA1/IER3/ERCC6/OVOL1/INCENP/MSX2/GIT1/RAD9A/SOX15/FAM107A/CYP1A1
GO:0045833	negative regulation of lipid metabolic process	1.80059	0.0135896	DKKL1/APOC1/BMP5
GO:0009913	epidermal cell differentiation	-1.87661	0.017222	NUMA1/OVOL1/MSX2/DLX3/ZFP36/TXNIP/ZBED2/JAG2/KRT4
GO:0044087	regulation of cellular component biogenesis	-1.78877	0.0210249	TPM1/APOE/FZD5/LIMK1/ATP13A2/PLEK2/RIPOR2/DAAM2/NUMA1/C15orf62/GIT1/MOAP1/NAPA/ACE2/NTRK2/PAN2/FAM107A
GO:0019439	aromatic compound catabolic process	-1.78666	0.0151887	IER3/EPHX2/GIT1/PDE4C/ZFP36/BTG2/PAN2/CYP1A1
GO:0048193	Golgi vesicle transport	-1.78194	0.0166934	COG1/TRAPPC6A/NAPA
GO:0071824	protein-DNA complex organization	-1.77373	0.0186611	LOXL2/SMYD3/JADE1/DNMT3A/CBX4/ERCC6/USP21/PHF13/SOX15/H2BC21
GO:0044089	positive regulation of cellular component biogenesis	-1.77045	0.0187211	LIMK1/ATP13A2/PLEK2/RIPOR2/NUMA1/C15orf62/GIT1/MOAP1/ACE2/NTRK2/PAN2
GO:1901888	regulation of cell junction assembly	-1.76931	0.0179704	ACE2/NTRK2/FAM107A
GO:0009410	response to xenobiotic stimulus	-1.76547	0.0170438	FOS/TXNIP/COL18A1/FOSB/CYP1A1/AMH
GO:0001942	hair follicle development	-1.72208	0.0208002	NUMA1/ACVR1B/MSX2/DLX3
GO:0022404	molting cycle process	-1.72208	0.0208002	NUMA1/ACVR1B/MSX2/DLX3
GO:0022405	hair cycle process	-1.72208	0.0208002	NUMA1/ACVR1B/MSX2/DLX3
GO:0042303	molting cycle	-1.72208	0.0208002	NUMA1/ACVR1B/MSX2/DLX3
GO:0042633	hair cycle	-1.72208	0.0208002	NUMA1/ACVR1B/MSX2/DLX3
GO:0046483	heterocycle metabolic process	-1.61786	0.0149206	SIGIRR/RRP9/ACSS1/ZBTB5/CBX4/IER3/ACVR1B/ERCC6/OVOL1/USP21/WFS1/FTSJ3/PHF13/MSX2/EPHX2/GIT1/DLX3/RAD9A/SOX15/FOS/IER2/PER3/EGR1/ADRB2/PDE4C/ZFP36/ZKSCAN8/TXNIP/HSF4/CRMP1/PSAT1/SOX13/ZBED2/ZNF777/FOSB/BTG2/PAN2/RIPK4/OSR2/DDIT3/CYP1A1
GO:1901617	organic hydroxy compound biosynthetic process	1.62085	0.0200807	DKKL1/ABCG1/BMP5/CYP27A1
GO:0002449	lymphocyte mediated immunity	1.62284	0.0193762	LILRB4/C1QC/TREM2/LILRB1/C1QB/FZD5/IL23R
GO:0002699	positive regulation of immune effector process	1.62284	0.0193762	IL33/TREM2/LILRB1/SEMA7A/ANXA1/FZD5/IL23R
GO:0002819	regulation of adaptive immune response	1.62284	0.0193762	IL33/LILRB4/TREM2/LILRB1/ANXA1/FZD5/IL23R
GO:0002822	regulation of adaptive immune response based on somatic recombination of immune receptors built from immunoglobulin superfamily domains	1.62284	0.0193762	IL33/LILRB4/TREM2/LILRB1/ANXA1/FZD5/IL23R
GO:0062014	negative regulation of small molecule metabolic process	1.63793	0.0172624	DKKL1/APOC1/BMP5
GO:0019218	regulation of steroid metabolic process	1.64835	0.0165578	DKKL1/ABCG1/BMP5
GO:0010721	negative regulation of cell development	1.71986	0.0201014	LILRB4/ARHGAP4/PTHLH/C1QC/TREM2/LILRB1/SEMA3C/CDKN2B/SEMA7A/SEMA3E/ANXA1
GO:0051606	detection of stimulus	1.75451	0.0189764	OR9A4/TREM2/SERPINE2/FAP/OR7C1
GO:0050776	regulation of immune response	1.79941	0.0143417	IL33/LILRB4/COL3A1/C1QC/LILRB2/TREM2/FYB1/LILRB1/C1QB/HLA-DPA1/CD59/ANXA1/APOE/FZD5/IL23R/LIMK1/C5AR1/RBM47/GBP1
GO:0051726	regulation of cell cycle	-1.73347	0.0266704	NUMA1/IER3/ERCC6/OVOL1/LFNG/INCENP/MSX2/GIT1/RAD9A/SOX15/BTG2/FAM107A/DDIT3/CYP1A1
GO:0051385	response to mineralocorticoid	-1.69273	0.0264529	FOS/FOSB
GO:0008544	epidermis development	-1.68854	0.0375332	NUMA1/ACVR1B/OVOL1/MSX2/DLX3/KRT15/ZFP36/TXNIP/ZBED2/JAG2/KRT4
GO:0006979	response to oxidative stress	-1.68314	0.0291293	ERO1A/TPM1/APOE/SIRPA/BNIP3/ATP13A2/SESN3/ALOX5/FUT8/ERCC6/FOS/TRAP1/TXNIP
GO:0032271	regulation of protein polymerization	-1.67629	0.0291514	NUMA1/C15orf62/GIT1
GO:0014070	response to organic cyclic compound	-1.67147	0.0362974	MSX2/FOS/EGR1/ZFP36/TXNIP/FOSB/BTG2/FAM107A/CACNG4/CYP1A1/AMH
GO:0090068	positive regulation of cell cycle process	-1.65793	0.0377894	NUMA1/INCENP/MSX2/SOX15/CYP1A1
GO:0000077	DNA damage checkpoint signaling	-1.65567	0.0348616	ERCC6/RAD9A
GO:0006282	regulation of DNA repair	-1.65567	0.0348616	ERCC6/PHF13
GO:0031570	DNA integrity checkpoint signaling	-1.65567	0.0348616	ERCC6/RAD9A
GO:0006396	RNA processing	-1.64048	0.0402788	TRDMT1/PUS3/RBM47/INTS4/RBFOX3/RBM26/RRP9/FTSJ3/PAN2
GO:0007605	sensory perception of sound	-1.62699	0.0409033	RIPOR2/WFS1/DDIT3
GO:0016072	rRNA metabolic process	-1.62478	0.0433084	ERCC6/FTSJ3
GO:0031960	response to corticosteroid	-1.61997	0.0370944	SCNN1A/FOS/ZFP36/FOSB/FAM107A
GO:0043933	protein-containing complex organization	-1.57439	0.0309862	APOE/TCF4/BNIP3/LOXL2/SMYD3/JADE1/CCDC39/COL1A2/SOAT1/FANCA/GBP1/DNMT3A/WIPF1/DAAM2/ATL1/HSD17B8/NUMA1/CBX4/ERCC6/C15orf62/USP21/PHF13/GIT1/SOX15/AQP5/TRAPPC6A/ADRB2/NAPA/H2BC21/ZNF777/FAM107A
GO:0050794	regulation of cellular process	-1.57173	0.0268402	DCLK2/ZBTB5/CBX4/IER3/ACVR1B/ERCC6/C15orf62/PLXNA4/OVOL1/USP21/WFS1/LFNG/INCENP/LDLRAP1/PPP2R5D/PLPPR2/PHF13/PLCH2/MSX2/EPHX2/GIT1/DLX3/RALGPS1/RAD9A/SOX15/FOS/IER2/MOAP1/PER3/ARHGEF3/PHGDH/EGR1/ADRB2/PDE4C/NAPA/SHISA9/PLEKHG6/TRAP1/ZFP36/CAB39L/ZKSCAN8/TXNIP/HSF4/WLS/SLC6A6/CRMP1/SOX13/ZBED2/RHOBTB2/ZNF777/COL18A1/ACE2/FOSB/NTRK2/BTG2/PAN2/JAG2/BOC/FAM107A/RIPK4/WNK2/KRT4/OSR2/DDIT3/DEPP1/CACNG4…
GO:0008150	biological_process	-1.57063	0.0403381	SLC3A2/TJAP1/FGFR3/HSD17B8/ARHGEF16/OSBPL5/HSD17B2/ZNF629/COG1/IGFBP4/NUMA1/CIPC/ADAMTS14/RAPGEFL1/SIGIRR/RRP9/ACSS1/DCLK2/ZBTB5/CBX4/IER3/ACVR1B/ERCC6/C15orf62/CLIP2/PLXNA4/SCNN1A/OVOL1/USP21/WFS1/LFNG/INCENP/ARL4D/LDLRAP1/PPP2R5D/PLPPR2/FTSJ3/PHF13/PLCH2/MSX2/EPHX2/GIT1/TNS4/DLX3/PEX6/RALGPS1/RAD9A/SOX15/FOS/IER2/MOAP1/PER3/ARHGEF3/AQP5/PHGDH/KRT15/TRAPPC6A/EGR1/ADRB2/PDE4C/NAPA/SHISA9/PLEKHG6/…
GO:0006725	cellular aromatic compound metabolic process	-1.56075	0.026093	SIGIRR/RRP9/ACSS1/ZBTB5/CBX4/IER3/ACVR1B/ERCC6/OVOL1/USP21/WFS1/FTSJ3/PHF13/MSX2/EPHX2/GIT1/DLX3/RAD9A/SOX15/FOS/IER2/PER3/EGR1/ADRB2/PDE4C/ZFP36/ZKSCAN8/TXNIP/HSF4/CRMP1/PSAT1/SOX13/ZBED2/ZNF777/FOSB/BTG2/PAN2/RIPK4/OSR2/DDIT3/CYP1A1
GO:0050789	regulation of biological process	-1.55817	0.041896	DCLK2/ZBTB5/CBX4/IER3/ACVR1B/ERCC6/C15orf62/PLXNA4/OVOL1/USP21/WFS1/LFNG/INCENP/LDLRAP1/PPP2R5D/PLPPR2/PHF13/PLCH2/MSX2/EPHX2/GIT1/DLX3/RALGPS1/RAD9A/SOX15/FOS/IER2/MOAP1/PER3/ARHGEF3/PHGDH/EGR1/ADRB2/PDE4C/NAPA/SHISA9/PLEKHG6/TRAP1/ZFP36/CAB39L/ZKSCAN8/TXNIP/HSF4/WLS/SLC6A6/CRMP1/SOX13/ZBED2/RHOBTB2/ZNF777/COL18A1/ACE2/FOSB/NTRK2/BTG2/PAN2/JAG2/BOC/FAM107A/RIPK4/WNK2/KRT4/OSR2/DDIT3/DEPP1/TMPRSS…
GO:0031331	positive regulation of cellular catabolic process	-1.55669	0.0321488	MOAP1/ADRB2/ZFP36/BTG2/PAN2
GO:0022898	regulation of transmembrane transporter activity	-1.53244	0.0384524	ADRB2/SHISA9/ACE2/WNK2/CACNG4
GO:0032409	regulation of transporter activity	-1.53244	0.0384524	ADRB2/SHISA9/ACE2/WNK2/CACNG4
GO:0006357	regulation of transcription by RNA polymerase II	-1.52285	0.032674	ZBTB5/CBX4/ERCC6/OVOL1/WFS1/MSX2/DLX3/SOX15/FOS/IER2/PER3/EGR1/ADRB2/ZFP36/ZKSCAN8/TXNIP/HSF4/SOX13/ZBED2/FOSB/BTG2/OSR2/DDIT3
GO:0007049	cell cycle	-1.45493	0.0342335	IER3/ACVR1B/ERCC6/OVOL1/LFNG/INCENP/PHF13/MSX2/GIT1/RAD9A/SOX15/PHGDH/TXNIP/BTG2/FAM107A/DDIT3/CYP1A1
GO:1902930	regulation of alcohol biosynthetic process	1.53772	0.0433276	ABCG1/BMP5
GO:0002455	humoral immune response mediated by circulating immunoglobulin	1.54464	0.0433276	C1QC/TREM2/C1QB
GO:0006958	complement activation, classical pathway	1.54464	0.0433276	C1QC/TREM2/C1QB
GO:0016064	immunoglobulin mediated immune response	1.54464	0.0433276	C1QC/TREM2/C1QB
GO:0019724	B cell mediated immunity	1.54464	0.0433276	C1QC/TREM2/C1QB
GO:0098883	synapse pruning	1.54464	0.0433276	C1QC/TREM2/C1QB
GO:0006694	steroid biosynthetic process	1.57237	0.0334873	DKKL1/AKR1B15/ABCG1/BMP5
GO:1905953	negative regulation of lipid localization	1.59163	0.0427033	ABCG1/APOC1/TREM2
GO:0007155	cell adhesion	1.59308	0.0415648	AMTN/BMP5/TNC/LILRB4/COL3A1/PCDHB1/ALCAM/ADAM19/SLC39A8/ITGAX/LILRB2/LILRB1/FERMT3/ACTN1/SERPINE2/ENG/HLA-DPA1/FAP/SERPINE1/CDH6/FXYD5/SEMA3E/ANXA1/PCDH7/PDPN/TPM1/CCDC80/NRXN3/ITGA11/SIRPA/IL23R
GO:0046165	alcohol biosynthetic process	1.5934	0.0427033	ABCG1/BMP5/CYP27A1
GO:0002274	myeloid leukocyte activation	1.59811	0.0405844	IL33/LILRB4/TREM2/GPR15LG
GO:0014013	regulation of gliogenesis	1.61436	0.0406008	IL33/TREM2/CDKN2B/SERPINE2
GO:0051051	negative regulation of transport	1.61574	0.0260971	APOC1/LILRB2/LILRB1/SERPINE2/KLF7/ANXA1/APOE/SIRPA/RGS2
GO:0002376	immune system process	1.61715	0.0328253	IL33/BMP5/CXCL10/LILRB4/CCL3L3/COL3A1/RNASE7/ALCAM/LAIR1/IFI6/C1QC/LILRB2/TREM2/FYB1/GPR15LG/LILRB1/IL36G/SEMA3C/CDKN2B/C1QB/GCNT4/HLA-DPA1/CD59/SERPINE1/SEMA7A/SKIL/BST2/IL36RN/HIF1A/ANXA1/PDPN/APOE/FZD5/RASSF2/SIRPA/VIM/IL23R/MRC1/LIMK1/RGS1/C5AR1/FANCA/SAMD9/ACP5/LGALS1/RBM47/ALOX5/IRAG2/GBP1
GO:0070661	leukocyte proliferation	1.6241	0.0237877	IL33/LILRB4/LILRB2/TREM2/LILRB1/HLA-DPA1/BST2/ANXA1/IL23R
GO:0006956	complement activation	1.62974	0.0315855	C1QC/TREM2/C1QB/CD59
GO:0008610	lipid biosynthetic process	1.64307	0.0327678	DKKL1/AKR1B15/ABCG1/APOC1/BMP5
GO:0002573	myeloid leukocyte differentiation	1.64984	0.034265	IL33/EFNA2/LILRB4/C1QC/TREM2/LILRB1
GO:0098609	cell-cell adhesion	1.65203	0.0393185	BMP5/LILRB4/PCDHB1/ALCAM/ADAM19/SLC39A8/ITGAX/LILRB2/LILRB1/FERMT3/SERPINE2/HLA-DPA1/CDH6/FXYD5/ANXA1/PCDH7/PDPN/NRXN3/ITGA11/SIRPA/IL23R
GO:0002762	negative regulation of myeloid leukocyte differentiation	1.65751	0.041951	LILRB4/C1QC/LILRB1
GO:0002765	immune response-inhibiting signal transduction	1.65751	0.041951	LILRB4/LILRB2/LILRB1
GO:0002767	immune response-inhibiting cell surface receptor signaling pathway	1.65751	0.041951	LILRB4/LILRB2/LILRB1
GO:0002774	Fc receptor mediated inhibitory signaling pathway	1.65751	0.041951	LILRB4/LILRB2/LILRB1
GO:0002820	negative regulation of adaptive immune response	1.65751	0.041951	IL33/LILRB4/LILRB1
GO:0002823	negative regulation of adaptive immune response based on somatic recombination of immune receptors built from immunoglobulin superfamily domains	1.65751	0.041951	IL33/LILRB4/LILRB1
GO:0032945	negative regulation of mononuclear cell proliferation	1.65751	0.041951	LILRB4/LILRB2/LILRB1
GO:0042130	negative regulation of T cell proliferation	1.65751	0.041951	LILRB4/LILRB2/LILRB1
GO:0050672	negative regulation of lymphocyte proliferation	1.65751	0.041951	LILRB4/LILRB2/LILRB1
GO:0097028	dendritic cell differentiation	1.65751	0.041951	LILRB2/TREM2/LILRB1
GO:0008202	steroid metabolic process	1.66061	0.0310545	DKKL1/AKR1B15/ABCG1/APOC1/BMP5
GO:0006848	pyruvate transport	1.66345	0.0414299	SLC16A1/SLC5A8/SLC16A3
GO:0015727	lactate transport	1.66345	0.0414299	SLC16A1/SLC5A8/SLC16A3
GO:0035873	lactate transmembrane transport	1.66345	0.0414299	SLC16A1/SLC5A8/SLC16A3
GO:0140546	defense response to symbiont	1.66821	0.0339869	IL33/CXCL10/CCL3L3/RNASE7/IFI6/C1QC/ITGAX/TREM2/LILRB1/IL36G/C1QB/HLA-DPA1/BST2/IL36RN/ANXA1/APOE/SIRPA/VIM/IL23R/BNIP3/MRC1
GO:0002275	myeloid cell activation involved in immune response	1.67534	0.037782	IL33/TREM2/GPR15LG
GO:0048247	lymphocyte chemotaxis	1.67534	0.037782	CXCL10/CCL3L3/GPR15LG
GO:0042060	wound healing	1.67583	0.0284845	COL3A1/FERMT3/SERPINE2/FAP/CD59/SERPINE1/HIF1A/POU2F3/ANXA1/PDPN/TPM1/APOE
GO:0050778	positive regulation of immune response	1.69144	0.0265443	IL33/LILRB4/C1QC/TREM2/FYB1/LILRB1/C1QB/HLA-DPA1/CD59/ANXA1/FZD5/IL23R/LIMK1/C5AR1/RBM47/GBP1
GO:0002697	regulation of immune effector process	1.70104	0.0268061	IL33/LILRB4/TREM2/LILRB1/CD59/SEMA7A/BST2/ANXA1/FZD5/IL23R
GO:0010885	regulation of cholesterol storage	1.71098	0.0294441	ABCG1/MSR1/TREM2
GO:0043124	negative regulation of canonical NF-kappaB signal transduction	1.71098	0.0294441	LILRB4/SLC39A8/TREM2
GO:0042180	cellular ketone metabolic process	1.74007	0.0241654	DKKL1/APOC1/BMP5
GO:0072676	lymphocyte migration	1.52971	0.0436975	CXCL10/CCL3L3/GPR15LG
GO:0019219	regulation of nucleobase-containing compound metabolic process	-1.5026	0.0452727	CIPC/SIGIRR/ZBTB5/CBX4/IER3/ACVR1B/ERCC6/OVOL1/USP21/WFS1/PHF13/MSX2/GIT1/DLX3/SOX15/FOS/IER2/PER3/EGR1/ADRB2/ZFP36/ZKSCAN8/TXNIP/HSF4/SOX13/ZBED2/ZNF777/FOSB/BTG2/PAN2/RIPK4/OSR2/DDIT3
GO:1901361	organic cyclic compound catabolic process	-1.60832	0.049121	EPHX2/GIT1/PDE4C/ZFP36/BTG2/PAN2/CYP1A1
GO:0022402	cell cycle process	-1.54815	0.0493644	NUMA1/IER3/ACVR1B/ERCC6/OVOL1/INCENP/PHF13/MSX2/GIT1/RAD9A/SOX15/PHGDH/FAM107A/CYP1A1
GO:0098742	cell-cell adhesion via plasma-membrane adhesion molecules	1.59164	0.0484749	PCDHB1/ALCAM/CDH6/FXYD5/PCDH7
GO:0001776	leukocyte homeostasis	1.59905	0.0474906	GPR15LG/GCNT4/SKIL/HIF1A/ANXA1
GO:0032635	interleukin-6 production	1.62683	0.0475933	IL33/LILRB4/LILRB2/TREM2
GO:0032675	regulation of interleukin-6 production	1.62683	0.0475933	IL33/LILRB4/LILRB2/TREM2
GO:0002252	immune effector process	1.67521	0.0470434	IL33/LILRB4/C1QC/TREM2/GPR15LG/LILRB1/C1QB/CD59/SEMA7A/BST2/ANXA1/FZD5/IL23R/LIMK1/ACP5/LGALS1
